# Supplementary material for: Transcriptome Analysis of Differentially Expressed Genes Involved in Proanthocyanidin Accumulation in the Rhizomes of Fagopyrum dibotrys and an Irradiation-Induced Mutant
Source: Front Physiol. 2016 Mar 18;7:100. doi: 10.3389/fphys.2016.00100 (PMC4796566; doi:10.3389/fphys.2016.00100)
Supplement: Supplementary file 1 [file Presentation1.ZIP › Supplementary Material/Additional file 2(gene function classification(GO).xlsx]

## Sheet: Sheet1
total annotated genes: 22357
GO ID	GO Term (Lev2)	GO Term (Lev1)	Gene Number
GO:0022610	biological adhesion	Biological Process	142
GO:0051234	establishment of localization	Biological Process	3680
GO:0000003	reproduction	Biological Process	430
GO:0009987	cellular process	Biological Process	13681
GO:0002376	immune system process	Biological Process	132
GO:0051704	multi-organism process	Biological Process	1013
GO:0032501	multicellular organismal process	Biological Process	752
GO:0048511	rhythmic process	Biological Process	18
GO:0001906	cell killing	Biological Process	32
GO:0065007	biological regulation	Biological Process	4393
GO:0048519	negative regulation of biological process	Biological Process	215
GO:0040011	locomotion	Biological Process	165
GO:0050789	regulation of biological process	Biological Process	4070
GO:0071840	cellular component organization or biogenesis	Biological Process	2313
GO:0023052	signaling	Biological Process	1624
GO:0032502	developmental process	Biological Process	612
GO:0051179	localization	Biological Process	3783
GO:0048518	positive regulation of biological process	Biological Process	242
GO:0040007	growth	Biological Process	85
GO:0022414	reproductive process	Biological Process	253
GO:0044699	single-organism process	Biological Process	6700
GO:0008152	metabolic process	Biological Process	12905
GO:0050896	response to stimulus	Biological Process	3252
GO:0005488	binding	Molecular Function	13043
GO:0016209	antioxidant activity	Molecular Function	151
GO:0003824	catalytic activity	Molecular Function	11043
GO:0001071	nucleic acid binding transcription factor activity	Molecular Function	794
GO:0030545	receptor regulator activity	Molecular Function	10
GO:0004872	receptor activity	Molecular Function	171
GO:0060089	molecular transducer activity	Molecular Function	410
GO:0030234	enzyme regulator activity	Molecular Function	383
GO:0016530	metallochaperone activity	Molecular Function	5
GO:0016247	channel regulator activity	Molecular Function	71
GO:0000988	protein binding transcription factor activity	Molecular Function	167
GO:0005198	structural molecule activity	Molecular Function	910
GO:0005215	transporter activity	Molecular Function	1671
GO:0043226	organelle	Cellular Component	6417
GO:0044421	extracellular region part	Cellular Component	349
GO:0009295	nucleoid	Cellular Component	4
GO:0044420	extracellular matrix part	Cellular Component	65
GO:0031012	extracellular matrix	Cellular Component	151
GO:0016020	membrane	Cellular Component	4114
GO:0055044	symplast	Cellular Component	20
GO:0030054	cell junction	Cellular Component	34
GO:0044425	membrane part	Cellular Component	3580
GO:0032991	macromolecular complex	Cellular Component	4804
GO:0005576	extracellular region	Cellular Component	432
GO:0005623	cell	Cellular Component	8707
GO:0031974	membrane-enclosed lumen	Cellular Component	1551
GO:0044456	synapse part	Cellular Component	7
GO:0019012	virion	Cellular Component	394
GO:0044423	virion part	Cellular Component	394
GO:0045202	synapse	Cellular Component	8
GO:0044422	organelle part	Cellular Component	3807
GO:0044464	cell part	Cellular Component	8680
