# Supplementary material for: Transcriptome Analysis of Differentially Expressed Genes Involved in Proanthocyanidin Accumulation in the Rhizomes of Fagopyrum dibotrys and an Irradiation-Induced Mutant
Source: Front Physiol. 2016 Mar 18;7:100. doi: 10.3389/fphys.2016.00100 (PMC4796566; doi:10.3389/fphys.2016.00100)
Supplement: Supplementary file 1 [file Presentation1.ZIP › Supplementary Material/Additional file 3(gene function classification(KEGG).xlsx]

## Sheet: Sheet1
Pathway Hierarchy1	Pathway Hierarchy2	KEGG Pathway	Pathway ID	Gene Number
Cellular Processes	Cell communication	Adherens junction	ko04520	72
Cellular Processes	Cell communication	Focal adhesion	ko04510	88
Cellular Processes	Cell communication	Gap junction	ko04540	52
Cellular Processes	Cell communication	Tight junction	ko04530	74
Cellular Processes	Cell growth and death	Apoptosis	ko04210	23
Cellular Processes	Cell growth and death	Cell cycle	ko04110	143
Cellular Processes	Cell growth and death	Cell cycle - Caulobacter	ko04112	18
Cellular Processes	Cell growth and death	Cell cycle - yeast	ko04111	100
Cellular Processes	Cell growth and death	Meiosis - yeast	ko04113	80
Cellular Processes	Cell growth and death	Oocyte meiosis	ko04114	117
Cellular Processes	Cell growth and death	p53 signaling pathway	ko04115	45
Cellular Processes	Cell motility	Regulation of actin cytoskeleton	ko04810	146
Cellular Processes	Transport and catabolism	Endocytosis	ko04144	171
Cellular Processes	Transport and catabolism	Lysosome	ko04142	101
Cellular Processes	Transport and catabolism	Peroxisome	ko04146	94
Cellular Processes	Transport and catabolism	Phagosome	ko04145	152
Cellular Processes	Transport and catabolism	Regulation of autophagy	ko04140	22
Environmental Information Processing	Membrane transport	ABC transporters	ko02010	27
Environmental Information Processing	Membrane transport	Bacterial secretion system	ko03070	14
Environmental Information Processing	Signal transduction	Calcium signaling pathway	ko04020	65
Environmental Information Processing	Signal transduction	ErbB signaling pathway	ko04012	29
Environmental Information Processing	Signal transduction	FoxO signaling pathway	ko04068	74
Environmental Information Processing	Signal transduction	HIF-1 signaling pathway	ko04066	92
Environmental Information Processing	Signal transduction	Hedgehog signaling pathway	ko04340	24
Environmental Information Processing	Signal transduction	Hippo signaling pathway	ko04390	63
Environmental Information Processing	Signal transduction	Hippo signaling pathway -fly	ko04391	45
Environmental Information Processing	Signal transduction	Jak-STAT signaling pathway	ko04630	5
Environmental Information Processing	Signal transduction	MAPK signaling pathway	ko04010	81
Environmental Information Processing	Signal transduction	MAPK signaling pathway - fly	ko04013	17
Environmental Information Processing	Signal transduction	MAPK signaling pathway - yeast	ko04011	18
Environmental Information Processing	Signal transduction	NF-kappa B signaling pathway	ko04064	15
Environmental Information Processing	Signal transduction	Notch signaling pathway	ko04330	21
Environmental Information Processing	Signal transduction	PI3K-Akt signaling pathway	ko04151	121
Environmental Information Processing	Signal transduction	Phosphatidylinositol signaling system	ko04070	106
Environmental Information Processing	Signal transduction	Plant hormone signal transduction	ko04075	276
Environmental Information Processing	Signal transduction	Rap1 signaling pathway	ko04015	84
Environmental Information Processing	Signal transduction	Ras signaling pathway	ko04014	81
Environmental Information Processing	Signal transduction	TGF-beta signaling pathway	ko04350	58
Environmental Information Processing	Signal transduction	TNF signaling pathway	ko04668	20
Environmental Information Processing	Signal transduction	Two-component system	ko02020	45
Environmental Information Processing	Signal transduction	VEGF signaling pathway	ko04370	48
Environmental Information Processing	Signal transduction	Wnt signaling pathway	ko04310	98
Environmental Information Processing	Signal transduction	mTOR signaling pathway	ko04150	46
Environmental Information Processing	Signaling molecules and interaction	Cell adhesion molecules (CAMs)	ko04514	1
Environmental Information Processing	Signaling molecules and interaction	ECM-receptor interaction	ko04512	2
Environmental Information Processing	Signaling molecules and interaction	Neuroactive ligand-receptor interaction	ko04080	3
Genetic Information Processing	Folding, sorting and degradation	Proteasome	ko03050	65
Genetic Information Processing	Folding, sorting and degradation	Protein export	ko03060	73
Genetic Information Processing	Folding, sorting and degradation	Protein processing in endoplasmic reticulum	ko04141	294
Genetic Information Processing	Folding, sorting and degradation	RNA degradation	ko03018	138
Genetic Information Processing	Folding, sorting and degradation	SNARE interactions in vesicular transport	ko04130	43
Genetic Information Processing	Folding, sorting and degradation	Sulfur relay system	ko04122	8
Genetic Information Processing	Folding, sorting and degradation	Ubiquitin mediated proteolysis	ko04120	167
Genetic Information Processing	Replication and repair	Base excision repair	ko03410	33
Genetic Information Processing	Replication and repair	DNA replication	ko03030	49
Genetic Information Processing	Replication and repair	Fanconi anemia pathway	ko03460	70
Genetic Information Processing	Replication and repair	Homologous recombination	ko03440	46
Genetic Information Processing	Replication and repair	Mismatch repair	ko03430	37
Genetic Information Processing	Replication and repair	Non-homologous end-joining	ko03450	8
Genetic Information Processing	Replication and repair	Nucleotide excision repair	ko03420	57
Genetic Information Processing	Transcription	Basal transcription factors	ko03022	47
Genetic Information Processing	Transcription	RNA polymerase	ko03020	44
Genetic Information Processing	Transcription	Spliceosome	ko03040	222
Genetic Information Processing	Translation	Aminoacyl-tRNA biosynthesis	ko00970	65
Genetic Information Processing	Translation	RNA transport	ko03013	205
Genetic Information Processing	Translation	Ribosome	ko03010	597
Genetic Information Processing	Translation	Ribosome biogenesis in eukaryotes	ko03008	129
Genetic Information Processing	Translation	mRNA surveillance pathway	ko03015	134
Metabolism	Amino acid metabolism	Alanine, aspartate and glutamate metabolism	ko00250	84
Metabolism	Amino acid metabolism	Arginine and proline metabolism	ko00330	135
Metabolism	Amino acid metabolism	Cysteine and methionine metabolism	ko00270	145
Metabolism	Amino acid metabolism	Glycine, serine and threonine metabolism	ko00260	82
Metabolism	Amino acid metabolism	Histidine metabolism	ko00340	40
Metabolism	Amino acid metabolism	Lysine biosynthesis	ko00300	24
Metabolism	Amino acid metabolism	Lysine degradation	ko00310	67
Metabolism	Amino acid metabolism	Phenylalanine metabolism	ko00360	144
Metabolism	Amino acid metabolism	Phenylalanine, tyrosine and tryptophan biosynthesis	ko00400	83
Metabolism	Amino acid metabolism	Tryptophan metabolism	ko00380	57
Metabolism	Amino acid metabolism	Tyrosine metabolism	ko00350	74
Metabolism	Amino acid metabolism	Valine, leucine and isoleucine biosynthesis	ko00290	39
Metabolism	Amino acid metabolism	Valine, leucine and isoleucine degradation	ko00280	73
Metabolism	Biosynthesis of other secondary metabolites	Aflatoxin biosynthesis	ko00254	1
Metabolism	Biosynthesis of other secondary metabolites	Anthocyanin biosynthesis	ko00942	2
Metabolism	Biosynthesis of other secondary metabolites	Betalain biosynthesis	ko00965	1
Metabolism	Biosynthesis of other secondary metabolites	Butirosin and neomycin biosynthesis	ko00524	11
Metabolism	Biosynthesis of other secondary metabolites	Caffeine metabolism	ko00232	2
Metabolism	Biosynthesis of other secondary metabolites	Flavone and flavonol biosynthesis	ko00944	14
Metabolism	Biosynthesis of other secondary metabolites	Flavonoid biosynthesis	ko00941	52
Metabolism	Biosynthesis of other secondary metabolites	Indole alkaloid biosynthesis	ko00901	1
Metabolism	Biosynthesis of other secondary metabolites	Isoquinoline alkaloid biosynthesis	ko00950	30
Metabolism	Biosynthesis of other secondary metabolites	Novobiocin biosynthesis	ko00401	9
Metabolism	Biosynthesis of other secondary metabolites	Phenylpropanoid biosynthesis	ko00940	178
Metabolism	Biosynthesis of other secondary metabolites	Stilbenoid, diarylheptanoid and gingerol biosynthesis	ko00945	30
Metabolism	Biosynthesis of other secondary metabolites	Streptomycin biosynthesis	ko00521	16
Metabolism	Biosynthesis of other secondary metabolites	Tropane, piperidine and pyridine alkaloid biosynthesis	ko00960	32
Metabolism	Carbohydrate metabolism	Amino sugar and nucleotide sugar metabolism	ko00520	160
Metabolism	Carbohydrate metabolism	Ascorbate and aldarate metabolism	ko00053	55
Metabolism	Carbohydrate metabolism	Butanoate metabolism	ko00650	29
Metabolism	Carbohydrate metabolism	C5-Branched dibasic acid metabolism	ko00660	12
Metabolism	Carbohydrate metabolism	Citrate cycle (TCA cycle)	ko00020	115
Metabolism	Carbohydrate metabolism	Fructose and mannose metabolism	ko00051	87
Metabolism	Carbohydrate metabolism	Galactose metabolism	ko00052	92
Metabolism	Carbohydrate metabolism	Glycolysis / Gluconeogenesis	ko00010	211
Metabolism	Carbohydrate metabolism	Glyoxylate and dicarboxylate metabolism	ko00630	105
Metabolism	Carbohydrate metabolism	Inositol phosphate metabolism	ko00562	96
Metabolism	Carbohydrate metabolism	Pentose and glucuronate interconversions	ko00040	87
Metabolism	Carbohydrate metabolism	Pentose phosphate pathway	ko00030	78
Metabolism	Carbohydrate metabolism	Propanoate metabolism	ko00640	52
Metabolism	Carbohydrate metabolism	Pyruvate metabolism	ko00620	162
Metabolism	Carbohydrate metabolism	Starch and sucrose metabolism	ko00500	249
Metabolism	Energy metabolism	Carbon fixation in photosynthetic organisms	ko00710	131
Metabolism	Energy metabolism	Carbon fixation pathways in prokaryotes	ko00720	60
Metabolism	Energy metabolism	Methane metabolism	ko00680	110
Metabolism	Energy metabolism	Nitrogen metabolism	ko00910	44
Metabolism	Energy metabolism	Oxidative phosphorylation	ko00190	242
Metabolism	Energy metabolism	Photosynthesis	ko00195	60
Metabolism	Energy metabolism	Photosynthesis - antenna proteins	ko00196	12
Metabolism	Energy metabolism	Sulfur metabolism	ko00920	55
Metabolism	Glycan biosynthesis and metabolism	Glycosaminoglycan degradation	ko00531	11
Metabolism	Glycan biosynthesis and metabolism	Glycosphingolipid biosynthesis - ganglio series	ko00604	5
Metabolism	Glycan biosynthesis and metabolism	Glycosphingolipid biosynthesis - globo series	ko00603	6
Metabolism	Glycan biosynthesis and metabolism	Glycosylphosphatidylinositol(GPI)-anchor biosynthesis	ko00563	21
Metabolism	Glycan biosynthesis and metabolism	Lipopolysaccharide biosynthesis	ko00540	6
Metabolism	Glycan biosynthesis and metabolism	N-Glycan biosynthesis	ko00510	51
Metabolism	Glycan biosynthesis and metabolism	Other glycan degradation	ko00511	25
Metabolism	Glycan biosynthesis and metabolism	Other types of O-glycan biosynthesis	ko00514	4
Metabolism	Glycan biosynthesis and metabolism	Peptidoglycan biosynthesis	ko00550	2
Metabolism	Glycan biosynthesis and metabolism	Various types of N-glycan biosynthesis	ko00513	30
Metabolism	Lipid metabolism	Arachidonic acid metabolism	ko00590	13
Metabolism	Lipid metabolism	Biosynthesis of unsaturated fatty acids	ko01040	54
Metabolism	Lipid metabolism	Cutin, suberine and wax biosynthesis	ko00073	20
Metabolism	Lipid metabolism	Ether lipid metabolism	ko00565	39
Metabolism	Lipid metabolism	Fatty acid biosynthesis	ko00061	59
Metabolism	Lipid metabolism	Fatty acid degradation	ko00071	79
Metabolism	Lipid metabolism	Fatty acid elongation	ko00062	34
Metabolism	Lipid metabolism	Glycerolipid metabolism	ko00561	88
Metabolism	Lipid metabolism	Glycerophospholipid metabolism	ko00564	109
Metabolism	Lipid metabolism	Linoleic acid metabolism	ko00591	15
Metabolism	Lipid metabolism	Primary bile acid biosynthesis	ko00120	1
Metabolism	Lipid metabolism	Sphingolipid metabolism	ko00600	31
Metabolism	Lipid metabolism	Steroid biosynthesis	ko00100	36
Metabolism	Lipid metabolism	Steroid hormone biosynthesis	ko00140	5
Metabolism	Lipid metabolism	Synthesis and degradation of ketone bodies	ko00072	11
Metabolism	Lipid metabolism	alpha-Linolenic acid metabolism	ko00592	54
Metabolism	Metabolism of cofactors and vitamins	Biotin metabolism	ko00780	15
Metabolism	Metabolism of cofactors and vitamins	Folate biosynthesis	ko00790	13
Metabolism	Metabolism of cofactors and vitamins	Lipoic acid metabolism	ko00785	3
Metabolism	Metabolism of cofactors and vitamins	Nicotinate and nicotinamide metabolism	ko00760	26
Metabolism	Metabolism of cofactors and vitamins	One carbon pool by folate	ko00670	34
Metabolism	Metabolism of cofactors and vitamins	Pantothenate and CoA biosynthesis	ko00770	39
Metabolism	Metabolism of cofactors and vitamins	Porphyrin and chlorophyll metabolism	ko00860	56
Metabolism	Metabolism of cofactors and vitamins	Retinol metabolism	ko00830	21
Metabolism	Metabolism of cofactors and vitamins	Riboflavin metabolism	ko00740	10
Metabolism	Metabolism of cofactors and vitamins	Thiamine metabolism	ko00730	7
Metabolism	Metabolism of cofactors and vitamins	Ubiquinone and other terpenoid-quinone biosynthesis	ko00130	31
Metabolism	Metabolism of cofactors and vitamins	Vitamin B6 metabolism	ko00750	11
Metabolism	Metabolism of other amino acids	Cyanoamino acid metabolism	ko00460	55
Metabolism	Metabolism of other amino acids	Glutathione metabolism	ko00480	108
Metabolism	Metabolism of other amino acids	Phosphonate and phosphinate metabolism	ko00440	6
Metabolism	Metabolism of other amino acids	Selenocompound metabolism	ko00450	44
Metabolism	Metabolism of other amino acids	Taurine and hypotaurine metabolism	ko00430	8
Metabolism	Metabolism of other amino acids	beta-Alanine metabolism	ko00410	63
Metabolism	Metabolism of terpenoids and polyketides	Biosynthesis of ansamycins	ko01051	6
Metabolism	Metabolism of terpenoids and polyketides	Biosynthesis of siderophore group nonribosomal peptides	ko01053	1
Metabolism	Metabolism of terpenoids and polyketides	Brassinosteroid biosynthesis	ko00905	12
Metabolism	Metabolism of terpenoids and polyketides	Carotenoid biosynthesis	ko00906	36
Metabolism	Metabolism of terpenoids and polyketides	Diterpenoid biosynthesis	ko00904	15
Metabolism	Metabolism of terpenoids and polyketides	Geraniol degradation	ko00281	2
Metabolism	Metabolism of terpenoids and polyketides	Limonene and pinene degradation	ko00903	28
Metabolism	Metabolism of terpenoids and polyketides	Monoterpenoid biosynthesis	ko00902	5
Metabolism	Metabolism of terpenoids and polyketides	Polyketide sugar unit biosynthesis	ko00523	1
Metabolism	Metabolism of terpenoids and polyketides	Sesquiterpenoid and triterpenoid biosynthesis	ko00909	21
Metabolism	Metabolism of terpenoids and polyketides	Terpenoid backbone biosynthesis	ko00900	51
Metabolism	Metabolism of terpenoids and polyketides	Tetracycline biosynthesis	ko00253	5
Metabolism	Metabolism of terpenoids and polyketides	Zeatin biosynthesis	ko00908	19
Metabolism	Nucleotide metabolism	Purine metabolism	ko00230	197
Metabolism	Nucleotide metabolism	Pyrimidine metabolism	ko00240	136
Metabolism	Overview	2-Oxocarboxylic acid metabolism	ko01210	96
Metabolism	Overview	Biosynthesis of amino acids	ko01230	422
Metabolism	Overview	Carbon metabolism	ko01200	392
Metabolism	Overview	Degradation of aromatic compounds	ko01220	28
Metabolism	Overview	Fatty acid metabolism	ko01212	123
Metabolism	Xenobiotics biodegradation and metabolism	1,1,1-Trichloro-2,2-bis(4-chlorophenyl)ethane (DDT) degradation	ko00351	1
Metabolism	Xenobiotics biodegradation and metabolism	Aminobenzoate degradation	ko00627	8
Metabolism	Xenobiotics biodegradation and metabolism	Benzoate degradation	ko00362	11
Metabolism	Xenobiotics biodegradation and metabolism	Bisphenol degradation	ko00363	5
Metabolism	Xenobiotics biodegradation and metabolism	Caprolactam degradation	ko00930	2
Metabolism	Xenobiotics biodegradation and metabolism	Chloroalkane and chloroalkene degradation	ko00625	40
Metabolism	Xenobiotics biodegradation and metabolism	Chlorocyclohexane and chlorobenzene degradation	ko00361	3
Metabolism	Xenobiotics biodegradation and metabolism	Drug metabolism - cytochrome P450	ko00982	74
Metabolism	Xenobiotics biodegradation and metabolism	Drug metabolism - other enzymes	ko00983	29
Metabolism	Xenobiotics biodegradation and metabolism	Fluorobenzoate degradation	ko00364	2
Metabolism	Xenobiotics biodegradation and metabolism	Metabolism of xenobiotics by cytochrome P450	ko00980	74
Metabolism	Xenobiotics biodegradation and metabolism	Naphthalene degradation	ko00626	17
Metabolism	Xenobiotics biodegradation and metabolism	Polycyclic aromatic hydrocarbon degradation	ko00624	8
Metabolism	Xenobiotics biodegradation and metabolism	Styrene degradation	ko00643	11
Metabolism	Xenobiotics biodegradation and metabolism	Toluene degradation	ko00623	2
Organismal Systems	Circulatory system	Adrenergic signaling in cardiomyocytes	ko04261	69
Organismal Systems	Circulatory system	Cardiac muscle contraction	ko04260	38
Organismal Systems	Circulatory system	Vascular smooth muscle contraction	ko04270	50
Organismal Systems	Development	Axon guidance	ko04360	72
Organismal Systems	Development	Dorso-ventral axis formation	ko04320	17
Organismal Systems	Development	Osteoclast differentiation	ko04380	47
Organismal Systems	Digestive system	Bile secretion	ko04976	31
Organismal Systems	Digestive system	Carbohydrate digestion and absorption	ko04973	14
Organismal Systems	Digestive system	Fat digestion and absorption	ko04975	11
Organismal Systems	Digestive system	Gastric acid secretion	ko04971	15
Organismal Systems	Digestive system	Mineral absorption	ko04978	19
Organismal Systems	Digestive system	Pancreatic secretion	ko04972	40
Organismal Systems	Digestive system	Protein digestion and absorption	ko04974	15
Organismal Systems	Digestive system	Salivary secretion	ko04970	16
Organismal Systems	Digestive system	Vitamin digestion and absorption	ko04977	1
Organismal Systems	Endocrine system	Adipocytokine signaling pathway	ko04920	31
Organismal Systems	Endocrine system	Estrogen signaling pathway	ko04915	80
Organismal Systems	Endocrine system	GnRH signaling pathway	ko04912	52
Organismal Systems	Endocrine system	Insulin secretion	ko04911	5
Organismal Systems	Endocrine system	Insulin signaling pathway	ko04910	127
Organismal Systems	Endocrine system	Melanogenesis	ko04916	43
Organismal Systems	Endocrine system	Oxytocin signaling pathway	ko04921	97
Organismal Systems	Endocrine system	PPAR signaling pathway	ko03320	70
Organismal Systems	Endocrine system	Progesterone-mediated oocyte maturation	ko04914	71
Organismal Systems	Endocrine system	Prolactin signaling pathway	ko04917	26
Organismal Systems	Endocrine system	Thyroid hormone signaling pathway	ko04919	81
Organismal Systems	Endocrine system	Thyroid hormone synthesis	ko04918	42
Organismal Systems	Environmental adaptation	Circadian entrainment	ko04713	31
Organismal Systems	Environmental adaptation	Circadian rhythm	ko04710	30
Organismal Systems	Environmental adaptation	Circadian rhythm - fly	ko04711	11
Organismal Systems	Environmental adaptation	Circadian rhythm - plant	ko04712	45
Organismal Systems	Environmental adaptation	Plant-pathogen interaction	ko04626	216
Organismal Systems	Excretory system	Aldosterone-regulated sodium reabsorption	ko04960	20
Organismal Systems	Excretory system	Collecting duct acid secretion	ko04966	26
Organismal Systems	Excretory system	Endocrine and other factor-regulated calcium reabsorption	ko04961	23
Organismal Systems	Excretory system	Proximal tubule bicarbonate reclamation	ko04964	5
Organismal Systems	Excretory system	Vasopressin-regulated water reabsorption	ko04962	16
Organismal Systems	Immune system	Antigen processing and presentation	ko04612	75
Organismal Systems	Immune system	B cell receptor signaling pathway	ko04662	52
Organismal Systems	Immune system	Chemokine signaling pathway	ko04062	52
Organismal Systems	Immune system	Cytosolic DNA-sensing pathway	ko04623	20
Organismal Systems	Immune system	Fc epsilon RI signaling pathway	ko04664	37
Organismal Systems	Immune system	Fc gamma R-mediated phagocytosis	ko04666	102
Organismal Systems	Immune system	Leukocyte transendothelial migration	ko04670	50
Organismal Systems	Immune system	NOD-like receptor signaling pathway	ko04621	34
Organismal Systems	Immune system	Natural killer cell mediated cytotoxicity	ko04650	46
Organismal Systems	Immune system	RIG-I-like receptor signaling pathway	ko04622	11
Organismal Systems	Immune system	T cell receptor signaling pathway	ko04660	50
Organismal Systems	Immune system	Toll-like receptor signaling pathway	ko04620	37
Organismal Systems	Nervous system	Cholinergic synapse	ko04725	21
Organismal Systems	Nervous system	Dopaminergic synapse	ko04728	58
Organismal Systems	Nervous system	GABAergic synapse	ko04727	53
Organismal Systems	Nervous system	Glutamatergic synapse	ko04724	72
Organismal Systems	Nervous system	Long-term depression	ko04730	26
Organismal Systems	Nervous system	Long-term potentiation	ko04720	57
Organismal Systems	Nervous system	Neurotrophin signaling pathway	ko04722	87
Organismal Systems	Nervous system	Retrograde endocannabinoid signaling	ko04723	31
Organismal Systems	Nervous system	Serotonergic synapse	ko04726	21
Organismal Systems	Nervous system	Synaptic vesicle cycle	ko04721	86
Organismal Systems	Sensory system	Inflammatory mediator regulation of TRP channels	ko04750	25
Organismal Systems	Sensory system	Olfactory transduction	ko04740	12
Organismal Systems	Sensory system	Phototransduction	ko04744	14
Organismal Systems	Sensory system	Phototransduction - fly	ko04745	32
Organismal Systems	Sensory system	Taste transduction	ko04742	1
