# Supplementary material for: Transcriptome Analysis of Differentially Expressed Genes Involved in Proanthocyanidin Accumulation in the Rhizomes of Fagopyrum dibotrys and an Irradiation-Induced Mutant
Source: Front Physiol. 2016 Mar 18;7:100. doi: 10.3389/fphys.2016.00100 (PMC4796566; doi:10.3389/fphys.2016.00100)
Supplement: Supplementary file 1 [file Presentation1.ZIP › Supplementary Material/Additional file 4.xlsx]

## Sheet: RM_R TOP 100
Gene_id	Read_count(CK_R)	RPKM/FPKM(CK_R)	Gene Length	NR Evalue	NR Description
comp21326_c0	204810	34722.9	390	1.20665e-06	hypothetical protein BATDEDRAFT_27702 [Batrachochytrium dendrobatidis JAM81]
comp40153_c1	277124	12159.2	990	1.61471e-73	endo-1,3-1,4-beta-d-glucanase, putative [Ricinus communis] >gi|223543880|gb|EEF45406.1| endo-1,3-1,4-beta-d-glucanase, putative [Ricinus communis]
comp39507_c0	132160	9829.73	635	--	--
comp9230_c0	15111.3	6145.37	276	--	--
comp29968_c0	125472	6128.93	863	1.48006e-43	putative major latex-like protein [Salvia miltiorrhiza]
comp44701_c0	155198	5238.4	1160	1.33763e-87	Translationally-controlled tumor protein, putative [Ricinus communis] >gi|223544018|gb|EEF45544.1| Translationally-controlled tumor protein, putative [Ricinus communis]
comp40358_c0	274005	5026.64	2460	0	PREDICTED: heat shock cognate 70 kDa protein 4-like isoform 1 [Brachypodium distachyon] >gi|357133371|ref|XP_003568298.1| PREDICTED: heat shock cognate 70 kDa protein 4-like isoform 2 [Brachypodium distachyon]
comp37951_c0	91945.5	4635	859	--	--
comp43716_c0	154667	4561.84	1550	4.05622e-133	PREDICTED: probable xyloglucan endotransglucosylase/hydrolase protein 23-like [Vitis vinifera]
comp29964_c0	142400	4399.07	1249	4.47974e-14	dehydrin [Suaeda glauca]
comp44702_c0	107780	4353.59	1002	--	--
comp40153_c0	4507.15	4263.87	222	6.66568e-11	hypothetical protein VITISV_041962 [Vitis vinifera]
comp35744_c0	21732.3	4235.56	365	--	--
comp44712_c0	94766.9	4199.16	931	2.09898e-24	major latex protein homolog [Mesembryanthemum crystallinum]
comp9919_c0	3172	4141.93	208	5.09796e-12	hypothetical protein NEMVEDRAFT_v1g155059 [Nematostella vectensis] >gi|156198317|gb|EDO26187.1| predicted protein [Nematostella vectensis]
comp27002_c0	69586.9	4046.93	1069	--	--
comp35452_c0	69468.5	3870.81	916	1.66944e-41	predicted protein [Hordeum vulgare subsp. vulgare]
comp37946_c0	90626.7	3615.69	1012	4.59381e-08	ASR2 protein [Solanum chilense]
comp40578_c0	46497.5	3584.52	645	--	--
comp39524_c2	14793	3161.29	481	2.15269e-109	polyubiquitin, partial [Ulva linza]
comp29940_c0	63700.4	3149.52	855	9.73118e-36	major latex protein homolog [Mesembryanthemum crystallinum]
comp39513_c0	31185.9	3017.3	866	4.21657e-23	wound-induced protein [Rheum australe]
comp21329_c0	43971.5	2747.72	718	--	--
comp21328_c0	2880.93	2669.15	223	--	--
comp35819_c0	43932.3	2604.92	746	--	--
comp9335_c0	28676	2446.93	579	2.01286e-17	defensin [Malus x domestica]
comp32500_c0	63856.8	2442.53	1047	6.60813e-26	late embryogenesis abundant protein [Sesuvium portulacastrum]
comp9621_c0	28306.9	2402.79	581	1.53028e-25	RecName: Full=Trypsin inhibitor; Short=FtTI
comp44706_c0	111327	2397.91	1705	0	Multidrug resistance protein ABC transporter family [Medicago truncatula] >gi|355508722|gb|AES89864.1| Multidrug resistance protein ABC transporter family [Medicago truncatula]
comp37947_c0	66518.2	2168.48	1194	2.30756e-21	PREDICTED: uncharacterized protein LOC100253802 [Vitis vinifera]
comp32523_c0	41117.4	2156.41	894	2.63364e-19	predicted protein [Populus trichocarpa] >gi|222833773|gb|EEE72250.1| predicted protein [Populus trichocarpa]
comp29985_c0	33310.2	1943.05	755	6.22691e-27	Auxin-repressed 12.5 kDa protein, putative [Ricinus communis] >gi|223549345|gb|EEF50833.1| Auxin-repressed 12.5 kDa protein, putative [Ricinus communis]
comp9397_c0	49311.1	1922.42	1031	4.22966e-63	chalcone flavonone isomerase [Prunus persica]
comp9390_c0	1531.95	1857.39	211	--	--
comp32526_c0	59442.4	1788.63	1277	8.06222e-35	PREDICTED: uncharacterized protein LOC100242678 [Vitis vinifera]
comp9227_c0	1557.76	1758.81	214	--	--
comp9249_c0	61340.1	1624.27	1424	0	lactate dehydrogenase [Camellia sinensis]
comp32521_c0	60199.8	1617.84	1406	2.33618e-121	predicted protein [Populus trichocarpa] >gi|222838419|gb|EEE76784.1| predicted protein [Populus trichocarpa]
comp40469_c0	118489	1612.01	3391	0	pyruvate decarboxylase, putative [Ricinus communis] >gi|223529957|gb|EEF31884.1| pyruvate decarboxylase, putative [Ricinus communis]
comp21331_c0	83146.6	1605.45	1879	0	PREDICTED: dnaJ protein homolog [Vitis vinifera] >gi|296084435|emb|CBI24994.3| unnamed protein product [Vitis vinifera]
comp30147_c0	40440.2	1601.6	1018	1.8554e-41	lectin [Limonium bicolor]
comp9246_c0	5127.56	1578.13	303	--	--
comp9302_c0	20614.5	1576.62	623	7.98348e-27	non-specific lipid-transfer protein type 2 [Tamarix hispida]
comp26987_c0	28160.2	1566.6	782	2.87721e-66	polyubiquitin [Cucumis melo]
comp40463_c0	40901.3	1534.17	1065	4.10873e-29	predicted protein [Hordeum vulgare subsp. vulgare]
comp26929_c0	19395	1533.96	609	3.3419e-08	hypothetical protein ZEAMMB73_554206, partial [Zea mays]
comp40750_c0	64165.7	1454.4	1742	0	chalcone synthase [Fagopyrum dibotrys]
comp43142_c0	87726.8	1423.04	2231	9.74696e-130	predicted protein [Populus trichocarpa] >gi|222851048|gb|EEE88595.1| predicted protein [Populus trichocarpa]
comp44725_c0	22517.8	1323.02	751	--	--
comp32512_c0	43576.4	1313.59	1298	4.19175e-12	low temperature and salt responsive protein [Solanum tuberosum]
comp30064_c0	19090.2	1263.49	689	--	--
comp32514_c0	77078.7	1262.18	2180	3.82206e-156	Cis-zeatin O-glucosyltransferase [Medicago truncatula] >gi|355513971|gb|AES95594.1| Cis-zeatin O-glucosyltransferase [Medicago truncatula]
comp29990_c0	37010.4	1256.7	1205	--	--
comp44729_c0	16601.9	1252.03	629	1.50899e-26	unknown [Lotus japonicus]
comp9413_c0	33360	1210.38	1093	--	--
comp40638_c0	89069.7	1205.54	2950	0	sucrose synthase 1 [Amaranthus cruentus/Amaranthus hypocondriacus mixed library]
comp38377_c0	29826.7	1194.54	1018	5.7957e-107	unnamed protein product [Vitis vinifera]
comp40695_c0	83038.5	1192.79	2537	0	phenylalanine ammonia-lyase [Fagopyrum esculentum]
comp21327_c0	97765.5	1190.94	2862	0	alcohol dehydrogenase [Alnus glutinosa]
comp9274_c0	2739.25	1168.06	272	2.66825e-57	polyubiquitin [Arabidopsis thaliana]
comp39519_c0	39188.6	1144.29	1404	7.13826e-39	PREDICTED: uncharacterized protein LOC100247453 [Vitis vinifera] >gi|297737674|emb|CBI26875.3| unnamed protein product [Vitis vinifera]
comp30091_c0	25905.9	1140.12	936	1.76154e-45	major latex protein homolog [Mesembryanthemum crystallinum]
comp21316_c0	15360.7	1119.4	644	--	--
comp30125_c0	15667.1	1092.65	664	2.00717e-09	conserved hypothetical protein [Ricinus communis] >gi|223534316|gb|EEF36028.1| conserved hypothetical protein [Ricinus communis]
comp42232_c1	11410.5	1060.07	548	8.01802e-41	PREDICTED: heat shock cognate protein 80-like [Glycine max]
comp30086_c0	15259.4	1049.28	1092	2.14276e-25	PREDICTED: probable calcium-binding protein CML31 [Vitis vinifera]
comp40326_c0	19927.6	1029.92	861	1.03211e-68	HSP18.1A [Citrullus lanatus]
comp44710_c0	37645.2	1028.74	1386	2.07074e-94	cyclophilin [Gerbera hybrid cultivar]
comp43188_c0	52750.8	1012.17	3287	0	UDP-glucose 6-dehydrogenase, putative [Ricinus communis] >gi|223549279|gb|EEF50768.1| UDP-glucose 6-dehydrogenase, putative [Ricinus communis]
comp35216_c0	19467.7	990.51	878	6.92825e-102	ubiquitin-conjugating enzyme E2, putative [Ricinus communis] >gi|223527613|gb|EEF29726.1| ubiquitin-conjugating enzyme E2, putative [Ricinus communis]
comp39522_c0	35079.9	980.64	1471	7.45315e-08	hypothetical protein, conserved in P. knowlesi [Plasmodium knowlesi strain H] >gi|193808488|emb|CAQ39191.1| hypothetical protein, conserved in P. knowlesi [Plasmodium knowlesi strain H]
comp44154_c1	2025	980.37	262	6.98614e-33	wound-induced protein [Rheum australe]
comp21334_c0	27591.6	980.26	1112	8.26694e-56	allene oxide cylase [Lilium longiflorum]
comp9204_c0	25068.6	977.31	1031	1.22988e-77	Unknown protein [Arabidopsis thaliana] >gi|15451064|gb|AAK96803.1| Unknown protein [Arabidopsis thaliana] >gi|20148421|gb|AAM10101.1| unknown protein [Arabidopsis thaliana]
comp44205_c0	62097.1	963.44	2854	0	PREDICTED: uncharacterized protein LOC100819200 isoform 1 [Glycine max]
comp42232_c0	49119.3	959.03	2698	0	PREDICTED: heat shock protein 83-like [Glycine max]
comp9688_c0	37507.6	930.88	1506	7.0831e-75	predicted protein [Populus trichocarpa] >gi|222831962|gb|EEE70439.1| predicted protein [Populus trichocarpa]
comp42898_c0	46787.7	914.84	1858	0	elongation factor 1 alpha [Stevia rebaudiana]
comp32495_c0	5102.75	911.03	405	4.77473e-22	conserved hypothetical protein [Ricinus communis] >gi|223521053|gb|EEF26328.1| conserved hypothetical protein [Ricinus communis]
comp44718_c0	13143	910.74	667	1.2228e-07	PREDICTED: uncharacterized protein LOC100854604 [Vitis vinifera] >gi|147845604|emb|CAN78486.1| hypothetical protein VITISV_024015 [Vitis vinifera]
comp44728_c0	26179.2	909.17	1133	1.77136e-74	PREDICTED: LOB domain-containing protein 41-like [Glycine max]
comp9807_c0	9111.47	897.88	528	1.05158e-25	ribosomal protein S28, putative [Ricinus communis] >gi|255581574|ref|XP_002531592.1| ribosomal protein S28, putative [Ricinus communis] >gi|223528788|gb|EEF30795.1| ribosomal protein S28, putative [Ricinus communis] >gi|223539919|gb|EEF41497.1| ribosomal protein S28, putative [Ricinus communis] >gi|313586485|gb|ADR71253.1| 40S ribosomal protein S28A [Hevea brasiliensis] >gi|313586487|gb|ADR71254.…
comp32517_c0	60456.1	895.69	2565	0	PREDICTED: pyruvate kinase, cytosolic isozyme-like [Glycine max]
comp42834_c0	30378.5	888.22	1460	1.60683e-127	predicted protein [Populus trichocarpa] >gi|222838419|gb|EEE76784.1| predicted protein [Populus trichocarpa]
comp40811_c0	23815.8	883.76	1093	2.92226e-113	uncharacterized protein LOC100499883 [Glycine max] >gi|255627381|gb|ACU14035.1| unknown [Glycine max]
comp35783_c0	30838.7	880.57	1335	1.01666e-51	conserved hypothetical protein [Ricinus communis] >gi|223547577|gb|EEF49072.1| conserved hypothetical protein [Ricinus communis]
comp9235_c0	22714.9	878.98	1255	6.39439e-36	PREDICTED: polyadenylate-binding protein-interacting protein 2 [Vitis vinifera] >gi|147782754|emb|CAN70573.1| hypothetical protein VITISV_027129 [Vitis vinifera]
comp32563_c0	19234.2	872.53	914	--	--
comp42761_c0	34609	864.23	1498	1.40816e-143	PREDICTED: uncharacterized protein LOC100259041 [Vitis vinifera] >gi|147765766|emb|CAN68978.1| hypothetical protein VITISV_040774 [Vitis vinifera]
comp36047_c0	31240.3	850.25	1820	1.78672e-91	PREDICTED: phosphate metabolism protein 8 [Vitis vinifera] >gi|297737030|emb|CBI26231.3| unnamed protein product [Vitis vinifera]
comp28141_c0	25815.9	849.72	1218	1.08821e-121	acireductone dioxygenase [Solanum tuberosum]
comp32505_c0	42971	847.37	1844	1.65402e-65	uncharacterized protein LOC100809066 [Glycine max] >gi|255644546|gb|ACU22776.1| unknown [Glycine max]
comp27120_c0	42552.5	844.24	1834	1.22365e-160	mitochondrial dicarboxylate carrier protein, putative [Ricinus communis] >gi|223529751|gb|EEF31690.1| mitochondrial dicarboxylate carrier protein, putative [Ricinus communis]
comp44704_c0	12595.8	838.79	686	2.9355e-26	predicted protein [Populus trichocarpa] >gi|222867796|gb|EEF04927.1| predicted protein [Populus trichocarpa]
comp32489_c0	20344.1	836.35	988	2.2573e-100	eukaryotic translation initiation factor [Lycoris longituba]
comp29635_c0	17805.9	834.6	1022	1.89646e-27	Remorin, putative [Ricinus communis] >gi|223549013|gb|EEF50502.1| Remorin, putative [Ricinus communis]
comp39524_c1	3128.9	825.65	321	3.02051e-22	polyubiquitin, partial [Solanum tuberosum]
comp40300_c0	42032.7	820.61	4296	0	Receptor protein kinase CLAVATA1 precursor, putative [Ricinus communis] >gi|223550708|gb|EEF52194.1| Receptor protein kinase CLAVATA1 precursor, putative [Ricinus communis]
comp40475_c0	19662.1	810.36	986	--	--
comp26969_c0	24762.8	808.08	1193	2.10371e-52	CBF-like transcription factor [Vitis riparia]

## Sheet: CK_R TOP100
Gene_id	Read_count(RM_R)	RPKM/FPKM(RM_R)	Gene Length	NR Evalue	NR Description
comp21326_c0	105510	15309	390	1.20665e-06	hypothetical protein BATDEDRAFT_27702 [Batrachochytrium dendrobatidis JAM81]
comp9227_c0	9910.06	9054.61	214	--	--
comp9230_c0	21880.8	7453.13	276	--	--
comp37951_c0	169617	7414.5	859	--	--
comp44701_c0	203297	5959.79	1160	1.33763e-87	Translationally-controlled tumor protein, putative [Ricinus communis] >gi|223544018|gb|EEF45544.1| Translationally-controlled tumor protein, putative [Ricinus communis]
comp35452_c0	110392	5341.84	916	1.66944e-41	predicted protein [Hordeum vulgare subsp. vulgare]
comp43716_c0	203981	5247.06	1550	4.05622e-133	PREDICTED: probable xyloglucan endotransglucosylase/hydrolase protein 23-like [Vitis vinifera]
comp29968_c0	110471	4678.92	863	1.48006e-43	putative major latex-like protein [Salvia miltiorrhiza]
comp44702_c0	112606	3947.65	1002	--	--
comp35744_c0	23697.1	3942.24	365	--	--
comp40153_c1	96370.6	3596	990	1.61471e-73	endo-1,3-1,4-beta-d-glucanase, putative [Ricinus communis] >gi|223543880|gb|EEF45406.1| endo-1,3-1,4-beta-d-glucanase, putative [Ricinus communis]
comp9246_c0	12999.4	3378.23	303	--	--
comp9919_c0	3209	3373.42	208	5.09796e-12	hypothetical protein NEMVEDRAFT_v1g155059 [Nematostella vectensis] >gi|156198317|gb|EDO26187.1| predicted protein [Nematostella vectensis]
comp9335_c0	44814	3302.45	579	2.01286e-17	defensin [Malus x domestica]
comp39513_c0	39590.1	3249.07	866	4.21657e-23	wound-induced protein [Rheum australe]
comp40469_c0	263739	3235.62	3391	0	pyruvate decarboxylase, putative [Ricinus communis] >gi|223529957|gb|EEF31884.1| pyruvate decarboxylase, putative [Ricinus communis]
comp29964_c0	119710	3212.97	1249	4.47974e-14	dehydrin [Suaeda glauca]
comp44706_c0	170092	3186.34	1705	0	Multidrug resistance protein ABC transporter family [Medicago truncatula] >gi|355508722|gb|AES89864.1| Multidrug resistance protein ABC transporter family [Medicago truncatula]
comp39507_c0	47876.6	3078.97	635	--	--
comp40358_c0	185660	3025.51	2460	0	PREDICTED: heat shock cognate 70 kDa protein 4-like isoform 1 [Brachypodium distachyon] >gi|357133371|ref|XP_003568298.1| PREDICTED: heat shock cognate 70 kDa protein 4-like isoform 2 [Brachypodium distachyon]
comp9249_c0	121620	2799.34	1424	0	lactate dehydrogenase [Camellia sinensis]
comp44704_c0	47756.4	2752.13	686	2.9355e-26	predicted protein [Populus trichocarpa] >gi|222867796|gb|EEF04927.1| predicted protein [Populus trichocarpa]
comp27002_c0	58418	2684.9	1069	--	--
comp21327_c0	214758	2277.62	2862	0	alcohol dehydrogenase [Alnus glutinosa]
comp37947_c0	74515.9	2110.12	1194	2.30756e-21	PREDICTED: uncharacterized protein LOC100253802 [Vitis vinifera]
comp40153_c0	2638.68	2032.65	222	6.66568e-11	hypothetical protein VITISV_041962 [Vitis vinifera]
comp32500_c0	58071.9	1928.27	1047	6.60813e-26	late embryogenesis abundant protein [Sesuvium portulacastrum]
comp29940_c0	44313	1899.61	855	9.73118e-36	major latex protein homolog [Mesembryanthemum crystallinum]
comp37946_c0	54644.7	1892.23	1012	4.59381e-08	ASR2 protein [Solanum chilense]
comp35244_c0	65083.9	1888.16	1931	0	predicted protein [Populus trichocarpa] >gi|222843408|gb|EEE80955.1| predicted protein [Populus trichocarpa]
comp32517_c0	143886	1852.18	2565	0	PREDICTED: pyruvate kinase, cytosolic isozyme-like [Glycine max]
comp35819_c0	34947.5	1821.53	746	--	--
comp35286_c1	54477.7	1796.27	1053	6.00109e-174	uncharacterized protein LOC100807342 [Glycine max] >gi|255638912|gb|ACU19758.1| unknown [Glycine max]
comp32521_c0	75427.7	1761.94	1406	2.33618e-121	predicted protein [Populus trichocarpa] >gi|222838419|gb|EEE76784.1| predicted protein [Populus trichocarpa]
comp39524_c2	9560.32	1681.93	481	2.15269e-109	polyubiquitin, partial [Ulva linza]
comp32523_c0	35874.2	1659.6	894	2.63364e-19	predicted protein [Populus trichocarpa] >gi|222833773|gb|EEE72250.1| predicted protein [Populus trichocarpa]
comp40578_c0	24937.9	1656.45	645	--	--
comp40638_c0	142812	1601.43	2950	0	sucrose synthase 1 [Amaranthus cruentus/Amaranthus hypocondriacus mixed library]
comp21331_c0	94637.5	1589.64	1879	0	PREDICTED: dnaJ protein homolog [Vitis vinifera] >gi|296084435|emb|CBI24994.3| unnamed protein product [Vitis vinifera]
comp35289_c0	35437.5	1586.46	827	7.88954e-08	uncharacterized protein LOC100527769 [Glycine max] >gi|255633155|gb|ACU16933.1| unknown [Glycine max]
comp21330_c0	37169.9	1585.06	899	--	--
comp21329_c0	28143.6	1522.61	718	--	--
comp32526_c0	57045.6	1491.45	1277	8.06222e-35	PREDICTED: uncharacterized protein LOC100242678 [Vitis vinifera]
comp29990_c0	50038.8	1476.98	1205	--	--
comp44154_c1	3649.98	1471.99	262	6.98614e-33	wound-induced protein [Rheum australe]
comp44718_c0	24079.6	1443.55	667	1.2228e-07	PREDICTED: uncharacterized protein LOC100854604 [Vitis vinifera] >gi|147845604|emb|CAN78486.1| hypothetical protein VITISV_024015 [Vitis vinifera]
comp40463_c0	44056.4	1434.63	1065	4.10873e-29	predicted protein [Hordeum vulgare subsp. vulgare]
comp42898_c0	83420.6	1418.93	1858	0	elongation factor 1 alpha [Stevia rebaudiana]
comp44725_c0	27399.8	1394.36	751	--	--
comp29913_c0	34106.6	1361	904	2.10391e-27	PEARLI 1-like protein [Jatropha curcas]
comp35216_c0	30262	1336.51	878	6.92825e-102	ubiquitin-conjugating enzyme E2, putative [Ricinus communis] >gi|223527613|gb|EEF29726.1| ubiquitin-conjugating enzyme E2, putative [Ricinus communis]
comp26963_c0	19831.3	1333.15	624	2.91076e-25	PREDICTED: uncharacterized protein LOC100267335 [Vitis vinifera] >gi|297736525|emb|CBI25396.3| unnamed protein product [Vitis vinifera]
comp32514_c0	91283.9	1304.7	2180	3.82206e-156	Cis-zeatin O-glucosyltransferase [Medicago truncatula] >gi|355513971|gb|AES95594.1| Cis-zeatin O-glucosyltransferase [Medicago truncatula]
comp35780_c0	31117.3	1281.49	882	1.17564e-21	Proline-rich protein [Medicago truncatula] >gi|217075502|gb|ACJ86111.1| unknown [Medicago truncatula] >gi|355492410|gb|AES73613.1| Proline-rich protein [Medicago truncatula] >gi|388518451|gb|AFK47287.1| unknown [Medicago truncatula]
comp35812_c0	69537.8	1279.77	1732	0	fructose-bisphosphate aldolase [Persea americana]
comp40811_c0	39369.8	1270.77	1093	2.92226e-113	uncharacterized protein LOC100499883 [Glycine max] >gi|255627381|gb|ACU14035.1| unknown [Glycine max]
comp40750_c0	63644.4	1237.24	1742	0	chalcone synthase [Fagopyrum dibotrys]
comp9397_c0	35784.4	1210.97	1031	4.22966e-63	chalcone flavonone isomerase [Prunus persica]
comp29985_c0	23942.3	1209.7	755	6.22691e-27	Auxin-repressed 12.5 kDa protein, putative [Ricinus communis] >gi|223549345|gb|EEF50833.1| Auxin-repressed 12.5 kDa protein, putative [Ricinus communis]
comp38377_c0	34332.3	1196.72	1018	5.7957e-107	unnamed protein product [Vitis vinifera]
comp43142_c0	83860.3	1184.03	2231	9.74696e-130	predicted protein [Populus trichocarpa] >gi|222851048|gb|EEE88595.1| predicted protein [Populus trichocarpa]
comp39519_c0	46244.8	1172.17	1404	7.13826e-39	PREDICTED: uncharacterized protein LOC100247453 [Vitis vinifera] >gi|297737674|emb|CBI26875.3| unnamed protein product [Vitis vinifera]
comp42761_c0	51780.9	1124.15	1498	1.40816e-143	PREDICTED: uncharacterized protein LOC100259041 [Vitis vinifera] >gi|147765766|emb|CAN68978.1| hypothetical protein VITISV_040774 [Vitis vinifera]
comp9413_c0	35051.9	1104.26	1093	--	--
comp27151_c0	12920.7	1098.03	528	--	--
comp32495_c0	7200.55	1093.75	405	4.77473e-22	conserved hypothetical protein [Ricinus communis] >gi|223521053|gb|EEF26328.1| conserved hypothetical protein [Ricinus communis]
comp9235_c0	32401.6	1092.77	1255	6.39439e-36	PREDICTED: polyadenylate-binding protein-interacting protein 2 [Vitis vinifera] >gi|147782754|emb|CAN70573.1| hypothetical protein VITISV_027129 [Vitis vinifera]
comp44710_c0	45261.6	1075.04	1386	2.07074e-94	cyclophilin [Gerbera hybrid cultivar]
comp44728_c0	35206.8	1061.83	1133	1.77136e-74	PREDICTED: LOB domain-containing protein 41-like [Glycine max]
comp9621_c0	14479.3	1061.49	581	1.53028e-25	RecName: Full=Trypsin inhibitor; Short=FtTI
comp35286_c0	24077.8	1059.46	838	8.61107e-27	cytosolic glyceraldehyde-3-phosophodehydrogenase [Aquilegia formosa] >gi|77416995|gb|ABA81890.1| cytosolic glyceraldehyde-3-phosophodehydrogenase [Aquilegia chrysantha] >gi|77416997|gb|ABA81891.1| cytosolic glyceraldehyde-3-phosophodehydrogenase [Aquilegia brevistyla] >gi|77416999|gb|ABA81892.1| cytosolic glyceraldehyde-3-phosophodehydrogenase [Aquilegia pyrenaica] >gi|77417001|gb|ABA81893.1| cyt…
comp21332_c0	31477.4	1048.9	1044	1.32049e-37	predicted protein [Populus trichocarpa] >gi|222850081|gb|EEE87628.1| predicted protein [Populus trichocarpa]
comp30064_c0	17979.9	1029.86	689	--	--
comp21333_c0	46395.8	1020.56	1481	1.42168e-130	PREDICTED: stem-specific protein TSJT1 [Vitis vinifera] >gi|297736991|emb|CBI26192.3| unnamed protein product [Vitis vinifera]
comp32510_c0	57708.3	1012.64	1807	9.18239e-37	hairpin-inducing protein [Casuarina glauca]
comp38437_c0	20455	1006.51	805	1.44772e-92	predicted protein [Populus trichocarpa] >gi|224077606|ref|XP_002335793.1| predicted protein [Populus trichocarpa] >gi|224102227|ref|XP_002312599.1| predicted protein [Populus trichocarpa] >gi|224110634|ref|XP_002315585.1| predicted protein [Populus trichocarpa] >gi|357137580|ref|XP_003570378.1| PREDICTED: 60S ribosomal protein L23-like [Brachypodium distachyon] >gi|357146533|ref|XP_003574026.1| P…
comp43115_c0	25643.7	1001.35	1542	8.18163e-33	hypothetical protein [Beta vulgaris subsp. vulgaris]
comp9302_c0	14955.9	988.8	623	7.98348e-27	non-specific lipid-transfer protein type 2 [Tamarix hispida]
comp42834_c0	38684.9	982.38	1460	1.60683e-127	predicted protein [Populus trichocarpa] >gi|222838419|gb|EEE76784.1| predicted protein [Populus trichocarpa]
comp21314_c0	29950	967.23	1071	3.13592e-103	40S ribosomal protein S8 [Zea mays] >gi|6226702|sp|Q08069.2|RS8_MAIZE RecName: Full=40S ribosomal protein S8 >gi|1498053|gb|AAB06330.1| ribosomal protein S8 [Zea mays] >gi|194692698|gb|ACF80433.1| unknown [Zea mays] >gi|195605614|gb|ACG24637.1| 40S ribosomal protein S8 [Zea mays] >gi|413926193|gb|AFW66125.1| putative ribosomal protein S8e family protein [Zea mays] >gi|413926197|gb|AFW66129.1| put…
comp26929_c0	14020.9	958.34	609	3.3419e-08	hypothetical protein ZEAMMB73_554206, partial [Zea mays]
comp35260_c0	31116	956.82	1115	9.61686e-34	proline-rich protein [Medicago truncatula] >gi|355510461|gb|AES91603.1| proline-rich protein [Medicago truncatula]
comp40712_c0	21325.5	944.85	837	3.11927e-95	unnamed protein product [Vitis vinifera]
comp9365_c0	19926	944.36	792	4.7639e-75	unnamed protein product [Vitis vinifera]
comp37893_c0	20549.6	938.39	840	1.81515e-06	PREDICTED: uncharacterized protein LOC100784242 [Glycine max]
comp21336_c0	20442.7	929.89	817	--	--
comp40475_c0	25818.6	923.44	986	--	--
comp43188_c0	55179.3	918.62	3287	0	UDP-glucose 6-dehydrogenase, putative [Ricinus communis] >gi|223549279|gb|EEF50768.1| UDP-glucose 6-dehydrogenase, putative [Ricinus communis]
comp21338_c0	25467.9	917.86	980	9.63104e-130	unnamed protein product [Vitis vinifera]
comp37968_c0	36353.7	914.13	1320	4.77173e-85	ethylene response factor [Rumex palustris]
comp40300_c0	43254.8	911.85	4296	0	Receptor protein kinase CLAVATA1 precursor, putative [Ricinus communis] >gi|223550708|gb|EEF52194.1| Receptor protein kinase CLAVATA1 precursor, putative [Ricinus communis]
comp30125_c0	15030.9	906.85	664	2.00717e-09	conserved hypothetical protein [Ricinus communis] >gi|223534316|gb|EEF36028.1| conserved hypothetical protein [Ricinus communis]
comp9807_c0	10600.6	900.87	528	1.05158e-25	ribosomal protein S28, putative [Ricinus communis] >gi|255581574|ref|XP_002531592.1| ribosomal protein S28, putative [Ricinus communis] >gi|223528788|gb|EEF30795.1| ribosomal protein S28, putative [Ricinus communis] >gi|223539919|gb|EEF41497.1| ribosomal protein S28, putative [Ricinus communis] >gi|313586485|gb|ADR71253.1| 40S ribosomal protein S28A [Hevea brasiliensis] >gi|313586487|gb|ADR71254.…
comp32576_c0	16611.2	899.29	719	--	--
comp32563_c0	22550.2	887.33	914	--	--
comp44729_c0	13586.6	885.85	629	1.50899e-26	unknown [Lotus japonicus]
comp30165_c0	48196.5	884.7	1736	0	PREDICTED: enolase-like [Glycine max]
comp32489_c0	24688.2	880.78	988	2.2573e-100	eukaryotic translation initiation factor [Lycoris longituba]
comp27098_c1	30524.1	870.72	1208	3.32362e-61	unknown [Medicago truncatula]
comp27132_c0	18894.3	869.22	1336	1.77897e-51	PREDICTED: 60S ribosomal protein L37a-like [Vitis vinifera] >gi|449432368|ref|XP_004133971.1| PREDICTED: 60S ribosomal protein L37a-like [Cucumis sativus] >gi|449442329|ref|XP_004138934.1| PREDICTED: 60S ribosomal protein L37a-like [Cucumis sativus] >gi|449461277|ref|XP_004148368.1| PREDICTED: 60S ribosomal protein L37a-like [Cucumis sativus] >gi|449487554|ref|XP_004157684.1| PREDICTED: 60S ribos…
