# Supplementary material for: Transcriptome Analysis of Differentially Expressed Genes Involved in Proanthocyanidin Accumulation in the Rhizomes of Fagopyrum dibotrys and an Irradiation-Induced Mutant
Source: Front Physiol. 2016 Mar 18;7:100. doi: 10.3389/fphys.2016.00100 (PMC4796566; doi:10.3389/fphys.2016.00100)
Supplement: Supplementary file 1 [file Presentation1.ZIP › Supplementary Material/Additional file 5.xlsx]

## Sheet: Down-regulated genes
Unique sequece ID	Length(bp)	RPKM_CK_R	RPKM_FPKM(RM_R)	log2FoldChange	P-value	q-value
comp10604_c0	1008	101.96	40.82	-1.3342	3.173e-06	0.0002071
comp10760_c0	1412	273.24	7.92	-5.1552	1.1355e-75	1.7123e-72
comp11226_c1	1047	384.86	155.96	-1.317	4.5346e-20	1.2551e-17
comp11267_c0	966	155.5	67.41	-1.219	1.8413e-07	1.4857e-05
comp11363_c0	1755	31.75	4.71	-2.768	4.0967e-09	4.3066e-07
comp17949_c0	1171	86.5	24.12	-1.8574	1.8954e-09	2.0722e-07
comp20830_c0	2945	17.64	5.32	-1.7478	1.2499e-05	0.00073072
comp20877_c0	1317	27.33	6.38	-2.1148	7.8685e-05	0.0038663
comp20913_c0	1536	37.35	0.74	-5.7895	1.8698e-11	2.5632e-09
comp20935_c0	1646	25.49	2.32	-3.4741	1.594e-08	1.5286e-06
comp21176_c0	1315	87.43	17.15	-2.3651	3.9363e-14	7.2025e-12
comp21316_c0	644	1119.4	527.72	-1.0932	1.8187e-22	5.5619e-20
comp21326_c0	390	34722.9	15309	-1.1748	0	0
comp21328_c0	223	2669.15	537.54	-2.2345	8.7274e-13	1.3679e-10
comp21340_c0	428	569.8	157.05	-1.8568	7.1365e-14	1.2287e-11
comp21351_c0	888	801.59	103.17	-2.9702	2.2651e-92	3.9623e-89
comp21361_c0	896	421.91	149.06	-1.5135	3.2401e-22	9.705e-20
comp21381_c0	769	170.39	75.12	-1.1924	3.7902e-06	0.0002441
comp21405_c0	840	209.78	64.02	-1.7242	5.5715e-13	8.8552e-11
comp21429_c0	1414	85.96	36.42	-1.2545	5.9426e-07	4.3972e-05
comp21580_c0	1338	39.19	9.51	-2.0671	2.5746e-06	0.00017137
comp21589_c0	1653	60.26	20.38	-1.5808	4.642e-08	4.1598e-06
comp21597_c0	577	99.49	6.3	-3.9881	1.9976e-09	2.173e-07
comp21655_c0	1807	31.8	8.53	-1.8255	7.25e-06	0.00044219
comp22003_c0	1306	14.42	0.52	-4.865	8.7437e-05	0.0042438
comp26059_c0	981	286.9	113.53	-1.3509	8.5232e-15	1.679e-12
comp26099_c0	1584	265.32	46.66	-2.5238	1.761e-52	1.51e-49
comp26117_c0	1631	153.68	73.19	-1.0867	1.1348e-10	1.422e-08
comp26237_c0	815	188.98	56.26	-1.7409	2.8435e-10	3.4929e-08
comp26281_c0	654	150.73	54.83	-1.4675	4.81e-06	0.00030618
comp26431_c0	781	29.98	0.48	-5.9674	1.3924e-05	0.00079804
comp26456_c0	1945	25	0.12	-7.6329	4.7918e-05	0.0024538
comp26624_c0	2011	66.86	14.57	-2.2152	5.669e-16	1.2584e-13
comp26987_c0	782	1566.6	748.51	-1.0766	7.4068e-39	4.2619e-36
comp27312_c0	1500	128.15	53.79	-1.2675	1.1206e-07	9.3699e-06
comp27336_c0	529	264.68	96.2	-1.4644	2.5613e-07	2.0038e-05
comp27520_c0	1583	415.23	140.35	-1.5811	1.5948e-44	1.073e-41
comp27533_c0	1142	328.29	154.88	-1.0906	2.492e-14	4.7176e-12
comp27858_c0	467	149.36	27.99	-2.4167	9.178e-07	6.5797e-05
comp27859_c0	1163	57.14	4.21	-3.7781	1.0157e-12	1.5806e-10
comp27896_c0	638	77.78	12.23	-2.6773	1.5626e-06	0.00010761
comp27905_c0	3611	63.76	1.57	-5.3522	5.3833e-51	4.2803e-48
comp28011_c0	1178	183.53	26.72	-2.7946	1.8084e-29	7.604e-27
comp28332_c0	664	151.97	40.99	-1.8991	2.2489e-08	2.1241e-06
comp28407_c0	3236	89.59	1.41	-6.0113	1.8847e-65	2.0605e-62
comp28420_c0	724	88.22	26.05	-1.77	1.6245e-05	0.00091666
comp28626_c0	1047	155.2	35.54	-2.2337	1.362e-15	2.9054e-13
comp28632_c0	1758	53.66	20.58	-1.3995	1.1173e-06	7.9703e-05
comp28667_c0	1982	73.01	7.95	-3.2168	9.2229e-25	3.1266e-22
comp28708_c0	1216	67.35	6.62	-3.3611	3.0418e-14	5.6365e-12
comp28715_c0	1814	43.9	14.57	-1.6079	6.4432e-07	4.7435e-05
comp28772_c0	1444	49.07	19.02	-1.3828	3.7414e-05	0.001976
comp28829_c0	914	75.76	26.56	-1.5247	2.8817e-05	0.001552
comp28901_c0	969	44.71	5.48	-3.0409	2.6373e-07	2.0595e-05
comp28995_c0	2708	83.44	40.16	-1.073	4.884e-10	5.7569e-08
comp29046_c0	1508	152.92	54.47	-1.5052	1.6744e-15	3.5546e-13
comp29069_c0	1854	116.05	40.79	-1.5253	3.3207e-15	6.723e-13
comp29097_c0	1381	132.85	48.73	-1.4625	5.1566e-12	7.4918e-10
comp29378_c0	885	42.42	2.39	-4.2663	1.2604e-06	8.8187e-05
comp29582_c0	2111	32.76	11.31	-1.5518	5.1842e-06	0.00032762
comp29650_c0	982	94	43.06	-1.2045	5.1278e-05	0.0026136
comp29653_c0	1445	141.35	68.46	-1.0618	1.5314e-08	1.4719e-06
comp29673_c0	1466	159.83	42.73	-1.919	1.5367e-21	4.4211e-19
comp29969_c0	1001	207	81.4	-1.36	1.9497e-11	2.6645e-09
comp29969_c1	469	225.57	64.55	-1.8059	5.2943e-07	3.951e-05
comp29988_c0	970	197.91	67.53	-1.5644	8.3086e-13	1.307e-10
comp30070_c0	1863	697.72	294.57	-1.2609	9.2116e-63	9.5912e-60
comp30083_c0	881	168.97	51.88	-1.7158	2.897e-11	3.8624e-09
comp30086_c0	1092	1049.28	438.98	-1.4683	1.0177e-34	5.4273e-32
comp30091_c0	936	1140.12	489.07	-1.234	2.0348e-44	1.3482e-41
comp30127_c0	3336	247.87	106.64	-1.2351	2.7568e-41	1.6744e-38
comp30147_c0	1018	1601.6	566.7	-1.5125	4.3333e-93	7.8958e-90
comp30279_c0	1584	47.41	17.4	-1.4478	3.7339e-05	0.0019744
comp30487_c0	1629	43.58	17.09	-1.3672	5.8565e-05	0.0029349
comp30558_c0	1206	57.51	12.54	-2.213	2.3697e-08	2.219e-06
comp30623_c0	1228	72.39	1.18	-5.9059	4.3158e-13	6.9643e-11
comp30627_c0	828	74.05	9.12	-3.0333	2.2282e-09	2.4059e-07
comp30713_c0	2137	46.56	20.36	-1.2104	6.4927e-06	0.00040047
comp30830_c0	918	456.61	208.24	-1.1455	1.9371e-16	4.412e-14
comp30850_c0	1512	270.97	67.28	-2.026	3.2072e-39	1.8701e-36
comp30889_c0	1256	54.29	17.25	-1.669	4.2031e-06	0.00026991
comp30969_c0	918	468.98	201.57	-1.231	9.7212e-19	2.5007e-16
comp32184_c1	876	108.43	35.35	-1.6292	3.1569e-07	2.4348e-05
comp32216_c0	1228	252.32	28.79	-3.137	5.7692e-42	3.6042e-39
comp32227_c0	836	194.92	74.98	-1.3736	2.2674e-07	1.7898e-05
comp32311_c0	920	161.86	80.7	-1.0168	8.947e-06	0.00053892
comp32320_c0	883	233.1	120.87	-1.0981	6.6578e-06	0.00040949
comp32386_c0	1002	488.21	197.57	-1.3187	7.8472e-24	2.5233e-21
comp32512_c0	1298	1313.59	652.39	-1.0318	3.0749e-55	2.9232e-52
comp32656_c0	1386	166.1	83.11	-1.0146	8.3106e-09	8.2224e-07
comp32832_c0	1440	42.9	9.54	-2.1846	1.035e-07	8.7041e-06
comp32835_c0	1146	53.78	9.37	-2.5352	1.2713e-08	1.2273e-06
comp33048_c0	1343	63.79	28.15	-1.1955	5.9391e-05	0.0029683
comp33135_c0	3381	33.84	9.78	-1.8109	4.151e-11	5.4187e-09
comp33178_c0	1231	81.88	13.24	-2.6432	6.2642e-14	1.0871e-11
comp33200_c0	568	70.6	7.93	-3.167	6.8738e-06	0.0004216
comp33283_c0	1059	170.01	15.74	-3.5423	3.1214e-22	9.414e-20
comp33291_c0	4224	43.73	18.92	-1.224	4.6181e-10	5.5179e-08
comp33305_c0	1220	218.83	52.92	-2.1811	1.2134e-16	2.8076e-14
comp33332_c0	1824	142.05	61.06	-1.2343	1.021e-12	1.5833e-10
comp33336_c0	2368	114.18	50.85	-1.1844	5.549e-13	8.8552e-11
comp33473_c0	623	110.97	22.76	-2.2934	2.5288e-07	1.9854e-05
comp33564_c0	1427	69.68	29.64	-1.2489	6.6875e-06	0.00041075
comp33570_c0	1376	130.97	38.2	-1.8646	1.8125e-11	2.507e-09
comp33627_c0	3042	152.07	69.03	-1.3511	4.1266e-22	1.2193e-19
comp33628_c0	1059	100.14	46.89	-1.1087	4.1143e-05	0.002147
comp33648_c0	1506	17.07	0.56	-4.9429	1.1983e-06	8.4112e-05
comp33789_c0	1711	11.05	0.17	-6.0561	2.1539e-05	0.0011819
comp34084_c0	2045	15.83	0.82	-4.2892	3.2375e-07	2.4926e-05
comp34142_c0	2192	36.1	15.72	-1.2167	5.2595e-05	0.0026744
comp34157_c0	992	59.32	19.85	-1.5795	8.049e-05	0.0039329
comp34293_c0	3921	28.66	0.4	-6.6094	2.7593e-14	5.1347e-12
comp34342_c0	1803	63.49	17.25	-1.8775	5.5396e-11	7.1042e-09
comp34353_c0	1489	20.21	3.65	-2.5238	5.9176e-05	0.0029609
comp34402_c1	1582	27.96	3.9	-2.8576	1.2256e-07	1.0112e-05
comp34403_c0	1344	51.01	5.68	-3.2302	7.6093e-12	1.0875e-09
comp34966_c0	1744	100.18	40.22	-1.3333	1.7816e-10	2.2134e-08
comp34998_c0	977	142.88	54.24	-1.4107	1.6184e-08	1.5487e-06
comp35105_c0	2137	71.59	35.64	-1.0235	1.1191e-06	7.9703e-05
comp35251_c0	1973	347.4	143.57	-1.2873	1.1497e-28	4.5294e-26
comp35252_c0	1148	281.54	134.15	-1.084	1.3374e-12	2.0521e-10
comp35450_c0	2086	60.1	14.28	-2.0902	4.813e-13	7.7381e-11
comp35458_c0	2200	149.79	39.26	-1.9491	1.015e-31	4.6238e-29
comp35679_c0	1815	83.17	31.55	-1.4151	4.8027e-10	5.6918e-08
comp35865_c0	988	261.19	106.54	-1.307	4.2731e-13	6.9209e-11
comp35875_c0	2340	42.86	16.38	-1.4057	3.0912e-07	2.3883e-05
comp35904_c0	1094	38.96	10.45	-1.9131	7.9082e-05	0.0038807
comp35944_c1	1221	71.48	16.32	-2.1454	7.2298e-10	8.2983e-08
comp36117_c0	2921	27.34	7.52	-1.8824	5.7816e-08	5.1078e-06
comp36198_c0	2078	70.06	21.44	-1.7257	9.474e-13	1.4797e-10
comp36216_c0	2102	106.41	46.17	-1.3274	4.5731e-11	5.952e-09
comp36217_c0	2139	95.51	29.32	-1.7211	2.8522e-17	6.8911e-15
comp36396_c0	715	204.68	90.9	-1.1945	1.5474e-06	0.00010673
comp36553_c0	2396	81.95	24.86	-1.622	3.4881e-10	4.2254e-08
comp36682_c0	1570	20.28	3.95	-2.3761	5.1663e-05	0.0026301
comp36966_c1	1165	46.78	7.78	-2.8059	2.7435e-05	0.001483
comp37053_c0	1678	55.27	10.06	-2.4747	1.162e-12	1.7957e-10
comp37083_c0	1263	47.64	12.85	-3.0264	2.2471e-07	1.777e-05
comp37413_c0	3203	46.66	19.72	-2.0192	3.3155e-11	4.3672e-09
comp37708_c0	2449	30.21	8.46	-1.8542	6.8995e-08	6.0068e-06
comp37804_c0	1660	36.13	3.09	-3.5658	8.444e-12	1.2028e-09
comp37904_c0	890	794.79	142.28	-2.4807	2.2676e-74	3.1988e-71
comp38034_c0	1076	647.04	137.89	-2.2444	7.4398e-70	9.2958e-67
comp38059_c0	889	109.95	11.9	-3.2198	4.2655e-15	8.5175e-13
comp38123_c0	2961	24.28	7.04	-2.0418	4.7729e-05	0.0024498
comp38128_c0	2216	59.24	23.46	-1.3773	1.1799e-08	1.1441e-06
comp38168_c0	1400	93.01	29.86	-1.6292	5.2814e-10	6.192e-08
comp38389_c0	1382	103.93	39.08	-1.423	9.4991e-09	9.2931e-07
comp38447_c0	1384	48.18	17.25	-1.4974	2.2759e-05	0.0012425
comp38504_c0	315	503.8	136.79	-1.8587	4.8347e-07	3.6203e-05
comp38504_c1	1014	213.71	92.4	-1.2316	3.8548e-10	4.6568e-08
comp38507_c0	2141	78.08	16.56	-2.2412	6.7101e-17	1.5862e-14
comp38572_c0	2376	68.21	14.66	-2.261	2.5414e-17	6.2087e-15
comp38602_c0	1332	149.48	59.31	-1.3489	1.6526e-11	2.3089e-09
comp38638_c0	2534	9.68	0.44	-4.1559	4.6905e-05	0.0024103
comp38756_c0	2087	114.85	35.75	-2.1241	1.7231e-06	0.00011793
comp38876_c0	3253	119.15	37.86	-1.512	2.0413e-11	2.781e-09
comp39017_c0	1543	29.18	2.39	-3.6423	4.8054e-07	3.6045e-05
comp39056_c0	3313	67.75	33.48	-1.008	4.6675e-06	0.00029798
comp39064_c0	2534	30.14	7.75	-2.1457	8.6324e-08	7.3588e-06
comp39070_c0	1794	32.58	5.63	-2.5508	8.0199e-09	7.9708e-07
comp39096_c0	4445	46.22	20.27	-1.209	3.4759e-09	3.6805e-07
comp39167_c0	967	149.25	8.21	-4.1967	2.1753e-26	7.734e-24
comp39191_c0	2912	18.84	1.55	-3.636	1.8638e-11	2.5631e-09
comp39198_c0	1890	80.35	39.27	-1.0525	8.1754e-07	5.8802e-05
comp39398_c0	531	50.44	1.01	-5.6455	2.0636e-05	0.0011394
comp39440_c0	3005	156.35	22.5	-2.8257	5.6505e-60	5.7466e-57
comp39472_c0	2002	205.66	92.36	-1.1722	8.4565e-17	1.9776e-14
comp39507_c0	635	9829.73	3078.97	-1.6828	0	0
comp39644_c0	3390	66.11	35.33	-1.0512	4.1641e-08	3.7547e-06
comp39767_c1	2375	12.97	0.91	-5.2981	1.1976e-06	8.4112e-05
comp39794_c0	1926	48.97	3.1	-3.9957	6.8377e-19	1.7724e-16
comp39858_c0	2873	77.24	34.59	-1.1768	2.575e-11	3.4648e-09
comp39861_c0	2956	107.12	36.46	-1.4111	3.9036e-12	5.7284e-10
comp39879_c0	1122	157.8	54.54	-1.3238	2.7807e-08	2.5763e-06
comp39906_c0	1265	56.92	5.45	-3.2008	1.0052e-07	8.4858e-06
comp39926_c0	3297	68.18	43.25	-1.2102	2.6289e-11	3.5265e-09
comp39947_c0	1298	72.34	24.65	-2.2193	2.2105e-08	2.0924e-06
comp39991_c0	1617	61.7	29.08	-1.1017	3.9267e-05	0.0020639
comp40000_c0	2177	45.37	7.86	-2.5591	5.3284e-14	9.3959e-12
comp40003_c0	1519	149.09	72.16	-1.0629	2.1533e-09	2.3309e-07
comp40068_c0	2968	240.93	131.55	-1.1596	2.5459e-15	5.2765e-13
comp40108_c0	1719	78.5	33.28	-1.2545	9.4538e-08	8.0121e-06
comp40153_c1	990	12159.2	3596	-1.7418	0	0
comp40159_c0	1786	71.53	42.92	-1.2946	1.2061e-07	9.989e-06
comp40204_c0	1263	120.06	39.81	-1.633	1.5388e-11	2.1568e-09
comp40216_c1	1623	68.79	31.62	-1.17	2.0532e-05	0.0011351
comp40326_c0	861	1029.92	208.62	-2.3266	8.3403e-83	1.3509e-79
comp40353_c0	2157	277.07	54.36	-2.3868	6.7222e-72	8.6461e-69
comp40398_c0	2010	342.26	108.83	-1.7316	8.3347e-30	3.5387e-27
comp40474_c0	3988	68.95	33.06	-1.0991	6.3077e-10	7.3168e-08
comp40558_c0	3576	26.14	11.69	-1.1794	1.2559e-05	0.00073226
comp40578_c0	645	3584.52	1656.45	-1.1167	7.5171e-67	8.8846e-64
comp40579_c0	1554	99.16	37.72	-1.4045	7.3376e-10	8.4e-08
comp40607_c0	4242	37.78	13.95	-1.5817	3.037e-12	4.502e-10
comp40631_c0	1505	24.51	4.89	-2.3432	1.6639e-05	0.0009365
comp40695_c0	2537	1192.79	544.95	-1.1427	1.8716e-122	5.1155e-119
comp40758_c0	3491	591.37	87.82	-3.0245	9.5689e-162	3.4871e-158
comp40798_c0	1625	81.95	20.77	-2.0002	1.4086e-13	2.3512e-11
comp40897_c1	1155	21.44	1.84	-5.0171	1.9713e-05	0.0010954
comp40914_c0	1444	245.39	62.39	-1.9914	3.4073e-33	1.6374e-30
comp41012_c0	1925	23.65	6.81	-1.7921	5.7978e-05	0.0029176
comp41042_c0	2031	47.33	15.92	-1.6463	8.0607e-07	5.8073e-05
comp41209_c0	2195	173.57	58.27	-1.5921	8.9007e-28	3.3268e-25
comp41246_c0	1783	30.31	5.11	-2.5843	2.3454e-08	2.201e-06
comp41302_c0	2464	110.67	61.41	-1.1587	8.2658e-08	7.0738e-06
comp41314_c0	2381	16.1	3.68	-2.1595	2.5964e-05	0.0014087
comp41352_c7	2853	6.3	0.1	-6.0353	2.1276e-05	0.0011705
comp41360_c0	2327	55.12	29.22	-1.1335	9.5401e-05	0.0045846
comp41399_c0	2042	77.67	16.73	-2.2189	1.9409e-13	3.2272e-11
comp41443_c0	1897	97.73	41.89	-1.2451	3.9478e-10	4.756e-08
comp41451_c0	776	89.67	1.8	-5.5408	8.6932e-11	1.1019e-08
comp41594_c0	3309	290.33	74.2	-1.9865	2.5104e-94	4.7731e-91
comp41645_c0	3376	226.74	79.99	-1.5182	9.3385e-51	7.2925e-48
comp41684_c0	2705	52.17	25.37	-1.0581	1.1715e-06	8.2499e-05
comp41715_c0	1644	60.66	26.08	-1.204	8.7768e-05	0.0042552
comp41719_c0	1477	115.96	42.1	-1.4776	1.4127e-11	1.9865e-09
comp41755_c1	2191	62.19	30.03	-1.0689	3.0439e-06	0.00019987
comp41821_c0	1681	13.27	0.27	-5.7346	1.1201e-05	0.00066106
comp41829_c0	2925	302.5	120.2	-1.2103	8.5049e-18	2.1253e-15
comp41864_c0	2038	23.33	2.64	-3.1621	4.8272e-09	5.0024e-07
comp41947_c0	2001	35.85	13.18	-1.4502	1.7166e-05	0.00096364
comp41969_c0	4239	32.97	15.02	-1.1532	1.381e-07	1.1352e-05
comp41981_c0	2907	43.88	4.67	-3.2993	2.0764e-15	4.3456e-13
comp41987_c0	3396	17.82	5.59	-1.7726	1.9124e-06	0.00012986
comp42031_c0	3100	428.12	203.92	-1.0879	1.1773e-51	9.5342e-49
comp42100_c0	3553	42.95	19.14	-1.098	5.4034e-05	0.0027381
comp42116_c0	1883	34.29	13.08	-1.406	6.1421e-05	0.0030592
comp42182_c0	1903	38.22	10.55	-1.9711	6.296e-06	0.00038943
comp42232_c0	2698	959.03	418.23	-1.1396	7.5654e-73	1.0026e-69
comp42232_c1	548	1060.07	407.65	-1.3839	3.1191e-24	1.0333e-21
comp42245_c3	959	118.55	56.55	-1.081	3.9985e-05	0.0020969
comp42338_c1	563	373.45	72.67	-1.677	1.9576e-06	0.00013272
comp42348_c0	3132	102.26	45.69	-1.1743	4.9089e-14	8.7265e-12
comp42380_c1	685	138.06	51.91	-1.4204	1.0244e-05	0.00061197
comp42398_c0	995	207.33	74.44	-1.3948	4.4469e-10	5.3279e-08
comp42449_c0	5185	175.78	59.63	-1.8145	2.563e-25	8.8256e-23
comp42470_c1	3487	11.75	1.75	-3.111	9.3103e-07	6.6636e-05
comp42527_c0	1170	113.82	46.91	-1.2932	1.4226e-07	1.165e-05
comp42532_c0	2394	18.81	1.15	-4.1661	4.2973e-07	3.2513e-05
comp42677_c0	1365	204.79	91.83	-1.1274	1.2542e-11	1.775e-09
comp42691_c0	5010	109.85	56.68	-1.0352	1.7466e-15	3.6898e-13
comp42777_c0	2787	58.88	24.12	-1.7272	4.1898e-05	0.0021761
comp42793_c0	2074	15.7	3.33	-2.2529	5.5135e-05	0.0027907
comp42946_c0	2676	22.97	5.67	-1.8977	4.4446e-05	0.0023002
comp42970_c1	1064	40.51	3.78	-3.5068	3.9989e-05	0.0020969
comp43010_c0	1978	77.59	29.62	-1.5199	7.7604e-09	7.7482e-07
comp43045_c0	2336	191.95	84.02	-1.1125	4.353e-09	4.5433e-07
comp43062_c0	2486	264.35	93.56	-1.2053	9.3619e-14	1.593e-11
comp43264_c1	2348	47.59	15.9	-1.7927	4.0817e-07	3.1043e-05
comp43264_c2	3343	47.4	12.76	-2.0005	2.5204e-14	4.7508e-12
comp43264_c3	5569	24.23	12.09	-1.2522	2.1093e-07	1.6894e-05
comp43286_c0	3441	108.74	28.41	-1.9083	1.0999e-15	2.3812e-13
comp43375_c0	2657	138.77	70.08	-1.2809	2.4938e-15	5.1932e-13
comp43387_c0	2788	15.64	3.8	-2.0655	4.8548e-05	0.0024821
comp43459_c3	2598	12.33	0.22	-5.7805	1.9521e-08	1.8599e-06
comp43471_c0	3674	14.87	3.29	-2.1806	4.1565e-07	3.1502e-05
comp43511_c1	1946	321.8	166.83	-1.0968	1.1821e-21	3.4235e-19
comp43701_c0	1136	46.42	7.33	-2.1834	5.859e-05	0.0029349
comp43707_c0	2061	96.27	2.97	-5.217	5.0894e-35	2.7477e-32
comp43766_c0	3411	16.85	5.96	-1.7932	6.8978e-06	0.00042188
comp43806_c0	1692	75.35	17.14	-2.1525	1.8373e-14	3.524e-12
comp43828_c0	2232	35.07	13.66	-1.317	3.5358e-05	0.0018781
comp43967_c0	4999	303.36	154.89	-1.31	7.2038e-16	1.5911e-13
comp43971_c0	2955	31.5	29.37	-1.7317	2.6406e-06	0.00017549
comp43981_c0	2276	111.66	35.9	-1.3706	1.0032e-05	0.00060017
comp44150_c0	2737	740.89	361.46	-1.2433	1.1926e-16	2.7742e-14
comp44161_c0	4249	21.49	3.47	-2.4874	5.9354e-09	6.0363e-07
comp44236_c2	3368	78.48	41.86	-1.3726	4.6614e-07	3.5025e-05
comp44402_c0	3018	23.91	8.52	-1.5076	3.7218e-06	0.00024041
comp44442_c0	3982	703.99	307.34	-1.3811	1.4012e-66	1.6126e-63
comp44528_c0	1966	34.77	5.19	-2.898	4.2776e-08	3.849e-06
comp44686_c0	3371	489.03	135.21	-1.9483	1.0184e-110	2.3441e-107
comp44694_c0	4728	125.38	34.97	-1.4809	3.1327e-20	8.7258e-18
comp44712_c0	931	4199.16	221.61	-4.2569	0	0
comp44950_c0	886	233.99	75.05	-1.6528	2.0504e-14	3.9155e-12
comp45157_c0	443	151.56	9.01	-4.0704	2.1357e-09	2.3175e-07
comp45275_c0	543	162.21	48.14	-1.7575	2.4879e-06	0.00016636
comp45370_c0	349	102.56	2.39	-5.4123	4.509e-05	0.002328
comp45389_c0	684	158.14	46.9	-1.763	3.1592e-08	2.9024e-06
comp45578_c0	1454	75.64	37.82	-1.0159	6.2685e-05	0.0031186
comp45861_c0	1046	83.1	21.38	-1.9727	1.0332e-08	1.0063e-06
comp46846_c0	650	73.78	0.56	-7.0508	4.1194e-09	4.32e-07
comp48084_c0	1361	29.14	4.34	-2.762	1.155e-06	8.1729e-05
comp49085_c0	1906	15.68	0.18	-6.4467	8.755e-08	7.4488e-06
comp5511_c0	2173	11.86	0.27	-5.3319	1.6558e-06	0.00011385
comp8274_c0	1768	55.97	24.04	-1.2356	6.0948e-06	0.00037806
comp8379_c0	984	57.19	8.57	-2.7509	2.3027e-08	2.1702e-06
comp9204_c0	1031	977.31	443.74	-1.1528	9.9739e-39	5.6645e-36
comp9279_c0	1483	153.46	76.71	-1.0163	7.9845e-09	7.9538e-07
comp9308_c0	603	220.45	88.56	-1.3398	1.4393e-06	0.00010007
comp9388_c0	748	470.73	233.88	-1.0196	3.465e-11	4.5503e-09
comp9621_c0	581	2402.79	1061.49	-1.1851	1.9904e-45	1.3601e-42
comp9628_c0	1876	76.79	20.97	-1.8894	5.4299e-14	9.5364e-12
comp9805_c0	898	97.97	40.82	-1.2755	4.1828e-05	0.002175
comp9819_c0	595	150.99	31.83	-2.2527	9.0038e-09	8.8284e-07
comp9870_c0	1103	93.76	21.31	-2.1515	2.9608e-11	3.9355e-09

## Sheet: Up-regulated genes
Unique sequece ID	Length(bp)	RPKM_CK_R	RPKM_RM_R	log2FoldChange	P-value	Q-value
comp10722_c0	986	0	21.19	5.0309	2.8408e-05	0.0015318
comp11651_c0	1159	27.17	117.12	2.0936	2.3268e-14	4.4241e-12
comp11764_c0	678	28.3	185.05	2.6999	3.6958e-15	7.4138e-13
comp17501_c0	1253	0.37	121.09	8.3421	1.2698e-27	4.706e-25
comp17630_c0	1069	0.11	18.87	7.3845	4.4135e-05	0.0022868
comp18844_c0	1150	6.89	56.7	3.0263	9.1865e-11	1.1611e-08
comp20848_c0	1155	5.16	28.42	2.4479	3.8046e-05	0.0020046
comp21181_c0	1363	42.78	94.84	1.1128	1.8599e-06	0.00012649
comp21183_c0	1909	21.26	70.2	1.7062	5.9316e-12	8.5328e-10
comp21254_c0	724	0.12	118.1	9.8906	5.5134e-12	7.9836e-10
comp21294_c0	833	73	223.37	1.6017	7.895e-13	1.2464e-10
comp21319_c0	1973	224.55	762.83	1.7473	4.9089e-122	1.2628e-118
comp21330_c0	899	357.3	1585.06	2.1328	8.9301e-123	2.6035e-119
comp21391_c0	1256	38.21	94.68	1.2941	2.7449e-07	2.1321e-05
comp21415_c0	848	51.57	296.78	2.5129	7.9257e-29	3.1509e-26
comp21451_c0	3292	0.09	48.09	9.0404	5.4289e-16	1.2113e-13
comp21471_c0	1231	0.04	41.21	10.089	2.6894e-07	2.0927e-05
comp21559_c0	894	4.76	33.84	2.8171	3.5389e-05	0.0018781
comp21560_c0	797	4.56	44.27	3.2694	2.525e-06	0.00016832
comp21579_c0	2167	5.79	31.39	2.4227	6.877e-10	7.9141e-08
comp21588_c0	1930	128.24	289.64	1.1586	3.1564e-25	1.0784e-22
comp21590_c0	1332	22.22	54.24	1.2723	7.018e-05	0.0034678
comp25838_c0	471	111.38	254.21	1.1894	5.6905e-05	0.0028703
comp26187_c0	1560	44.92	108.45	1.2552	1.0839e-09	1.2154e-07
comp27151_c0	528	486.76	1098.03	1.1693	1.2006e-19	3.2611e-17
comp27214_c0	766	167.41	354.64	1.0722	2.9171e-10	3.5733e-08
comp27548_c0	1218	159.76	333.71	1.0478	9.2414e-16	2.0207e-13
comp27643_c0	1228	139.78	348.57	1.501	3.1466e-16	7.0566e-14
comp27895_c0	1789	4.07	40.85	3.3108	1.3984e-13	2.343e-11
comp28214_c0	2052	30.46	68.94	1.1611	9.4182e-08	7.9974e-06
comp28313_c1	801	42.47	127.74	1.5774	1.7699e-07	1.4333e-05
comp28313_c3	1498	41.13	87.31	1.0658	2.8291e-06	0.00018717
comp28349_c0	3420	15.24	52.48	1.7654	6.5262e-17	1.5511e-14
comp28356_c0	1191	0.16	92.55	9.1302	1.1595e-18	2.948e-16
comp28503_c0	897	30.52	81.38	1.4025	3.8261e-05	0.0020135
comp28586_c0	1387	15.81	45.93	1.5231	1.8457e-05	0.0010322
comp28657_c0	2602	5.35	47.07	4.9329	2.7063e-26	9.5443e-24
comp28673_c0	2215	16.88	40.26	1.2363	1.4654e-05	0.00083661
comp28894_c0	1977	5.56	25.59	2.1902	1.1444e-06	8.1245e-05
comp28954_c0	1362	11.02	41.55	1.7154	5.9983e-05	0.0029944
comp29134_c0	3081	1.7	31.48	6.2364	4.3844e-22	1.2782e-19
comp29156_c0	1415	80.59	166.12	1.0279	1.0793e-09	1.2133e-07
comp29252_c0	2713	4.82	27.63	2.4975	3.3145e-11	4.3672e-09
comp29354_c0	508	4.52	59.67	3.7187	3.4467e-05	0.0018359
comp29379_c1	851	29.8	131.93	2.1345	1.3612e-11	1.9202e-09
comp29379_c2	1448	23.4	121.54	2.365	9.0774e-21	2.5611e-18
comp29626_c0	1953	48.33	107.83	1.1409	1.4886e-10	1.8547e-08
comp29652_c0	1311	7.14	29.65	2.0152	6.3361e-05	0.0031451
comp29793_c0	768	42.15	284.76	2.7383	2.1381e-23	6.7754e-21
comp29867_c0	1695	56.36	117.89	1.0483	7.2022e-09	7.2238e-07
comp29892_c0	2515	49.2	201.6	2.0169	5.5379e-52	4.5694e-49
comp29913_c0	904	555.68	1361	1.2797	3.1054e-56	3.0178e-53
comp29984_c0	1227	42.29	106.63	1.3195	4.7604e-08	4.2572e-06
comp30045_c0	1267	68.79	149.74	1.1071	8.5667e-09	8.4567e-07
comp30686_c0	892	184.83	506.7	1.4425	1.4011e-25	4.8628e-23
comp31741_c0	3213	0.01	6.12	9.133	7.9156e-05	0.0038807
comp32179_c0	1532	21.78	49.72	1.1748	0.0001038	0.0049341
comp32408_c0	946	65.89	438.17	2.7295	4.8772e-52	4.1016e-49
comp32427_c0	1734	71.9	288.61	1.9884	1.3688e-48	1.0146e-45
comp32517_c0	2565	895.69	1852.18	1.0331	3.7802e-166	1.5028e-162
comp32533_c0	1073	178.19	505.76	1.5243	3.0437e-34	1.5846e-31
comp32653_c0	1027	94.12	229.08	1.2696	2.9994e-12	4.4614e-10
comp32797_c0	1669	13.42	42.05	1.6315	1.6992e-06	0.00011665
comp33039_c0	1862	24.23	52.59	1.1013	2.2682e-05	0.0012399
comp33343_c0	1674	37.83	92.95	1.2806	2.4322e-09	2.6133e-07
comp33385_c0	1223	0.11	27.47	7.9605	1.1467e-06	8.1274e-05
comp33620_c0	1266	6.21	32.18	2.3663	5.9889e-06	0.00037308
comp33626_c0	1537	39.21	91.55	1.2548	7.7876e-07	5.6417e-05
comp34106_c1	1413	72.32	149.36	1.0469	5.4138e-08	4.7925e-06
comp34331_c0	1887	11.05	37.28	1.7387	4.6439e-07	3.4954e-05
comp34359_c0	1203	18.45	54.04	1.5359	1.7243e-05	0.00096671
comp34516_c0	1987	0.62	28.66	5.5169	1.0087e-13	1.7097e-11
comp34844_c0	712	3.86	38.15	3.2964	4.8586e-05	0.0024821
comp35018_c0	1332	55.42	117.4	1.1034	1.7153e-06	0.00011757
comp35122_c0	1048	0.15	22.75	7.1406	1.2286e-05	0.00072117
comp35244_c0	1931	330.13	1888.16	2.0031	2.0623e-197	1.0021e-193
comp35286_c0	838	400.21	1059.46	1.3927	1.9207e-45	1.3332e-42
comp35286_c1	1053	769.2	1796.27	1.2097	1.5012e-81	2.3446e-78
comp35289_c0	827	550.44	1586.46	1.5155	1.581e-74	2.3046e-71
comp35358_c0	1360	34.05	166.21	2.2085	5.8799e-20	1.6172e-17
comp35416_c0	946	84.47	328.86	1.9479	4.4265e-27	1.5998e-24
comp35598_c0	1203	29.72	73.18	1.281	0.00010327	0.0049239
comp35774_c1	3873	61.32	343.15	2.4701	5.9472e-174	2.6008e-170
comp35777_c0	819	30.93	305.37	3.761	1.2986e-33	6.3097e-31
comp35780_c0	882	285.22	1281.49	2.1553	2.0183e-104	4.4131e-101
comp35789_c0	824	20.69	75.32	1.8528	4.9665e-06	0.00031568
comp35812_c0	1732	450.31	1279.77	1.4903	4.848e-141	1.5143e-137
comp35900_c0	3139	48.63	144.26	1.5507	1.252e-33	6.1906e-31
comp35954_c1	1678	201.7	459.08	1.1701	3.137e-35	1.7148e-32
comp35963_c0	3067	25.05	54.8	1.1143	2.5514e-07	1.9996e-05
comp36059_c0	2137	25.68	67.53	1.6303	2.4975e-08	2.3238e-06
comp36081_c0	1842	31.07	76.17	1.3699	1.4434e-07	1.1798e-05
comp36097_c0	2433	0.33	36.12	6.6655	9.1308e-15	1.7906e-12
comp36103_c1	2656	29.05	71.7	1.2754	8.8035e-09	8.6514e-07
comp36112_c0	1924	31.18	71.92	1.1888	8.4237e-08	7.1948e-06
comp36210_c0	1764	0.56	135.54	7.915	3.1903e-30	1.3678e-27
comp36258_c0	1400	36.75	92.18	1.3112	4.7736e-08	4.2603e-06
comp36334_c0	1369	43.64	108.43	1.2976	6.6932e-09	6.7755e-07
comp36429_c0	2323	52.98	166.95	1.6382	1.4195e-30	6.2077e-28
comp36454_c0	1292	61.03	174.78	1.5026	2.0769e-15	4.3456e-13
comp36533_c0	736	52.82	133.78	1.2911	2.5807e-05	0.0014019
comp36547_c0	1676	11.4	33.75	1.5496	3.4221e-05	0.001825
comp37213_c0	2079	24.85	60.21	1.3396	6.0196e-08	5.2967e-06
comp37601_c0	2166	0.21	24.17	6.952	6.3825e-10	7.3839e-08
comp37680_c0	1734	16.65	49.29	1.5431	5.8257e-06	0.00036499
comp37893_c0	840	405.69	938.39	1.2708	3.2244e-34	1.6589e-31
comp37919_c0	1238	173.54	551.8	1.6373	4.607e-47	3.3578e-44
comp37933_c0	259	34.29	463.09	3.8032	6.7242e-08	5.8812e-06
comp37954_c0	3122	66.34	162.14	1.2712	2.941e-28	1.1282e-25
comp37957_c0	1641	339.84	760.62	1.146	4.0934e-54	3.6532e-51
comp38145_c0	2866	7.22	35.55	2.3168	2.2225e-11	3.009e-09
comp38266_c0	1971	37.36	81.3	1.1333	6.1192e-08	5.3627e-06
comp38267_c0	1711	35.27	76.09	1.1012	1.2993e-06	9.0765e-05
comp38322_c0	1797	11.79	50.42	1.5736	1.3765e-05	0.00079311
comp38529_c0	1431	24.84	61.68	1.3264	5.0534e-06	0.00032027
comp38830_c0	1924	14.33	123.07	3.0736	9.268e-34	4.6586e-31
comp39421_c0	846	96.15	219.22	1.1838	7.0065e-08	6.0794e-06
comp39493_c0	1879	92.05	635.12	2.7682	2.2723e-160	7.644e-157
comp39567_c0	2780	43.39	217.52	2.3079	4.925e-73	6.7305e-70
comp39809_c0	2430	62.5	260.94	2.1114	2.214e-50	1.6986e-47
comp39994_c1	1579	61.02	200.92	1.4844	1.1029e-13	1.8622e-11
comp40081_c0	3143	20.43	45.46	1.1352	1.7026e-07	1.3814e-05
comp40171_c0	2997	10.12	32.99	1.7938	2.194e-05	0.0012023
comp40211_c0	2269	10.63	72.21	2.7405	2.6953e-24	8.9977e-22
comp40586_c0	2708	290.1	579.72	1.0001	1.6996e-45	1.1988e-42
comp40644_c0	537	44.55	154.98	1.8379	3.5978e-06	0.00023274
comp40711_c1	2678	0.14	17.08	6.6823	5.7106e-07	4.2327e-05
comp40749_c0	1510	33.02	92.38	1.4621	1.0254e-08	1.0009e-06
comp40762_c0	2443	13.77	82.02	2.6622	2.5617e-28	9.9139e-26
comp40786_c0	2565	19.84	48.07	1.2594	8.2244e-08	7.0522e-06
comp40946_c0	2295	65.45	132.64	1.0016	2.5385e-12	3.8018e-10
comp40995_c0	2167	56.49	147.54	1.3678	7.3515e-20	2.0093e-17
comp41059_c0	2010	45.3	139.57	1.0595	9.2446e-06	0.00055609
comp41097_c0	2529	144.58	373.19	1.3507	4.055e-55	3.7729e-52
comp41202_c0	1499	26.52	59.05	1.1389	4.5604e-05	0.0023503
comp41217_c0	2651	2.26	16.51	2.8633	3.6493e-07	2.7852e-05
comp41227_c0	1345	200.5	542.94	1.2875	5.73e-14	9.9831e-12
comp41308_c0	4228	156.2	414.46	1.8257	1.9256e-57	1.9138e-54
comp41418_c0	2705	28.36	65.05	1.1799	1.0344e-09	1.1689e-07
comp41449_c0	2539	18.43	55.47	1.5468	2.1851e-07	1.7342e-05
comp41473_c0	3299	21.36	43.38	1.076	4.525e-07	3.4176e-05
comp41568_c0	1878	16.52	39.58	1.2836	7.8506e-05	0.0038618
comp41660_c0	2430	114.36	358.6	1.6312	2.1239e-66	2.3816e-63
comp41788_c0	804	213.86	435.98	1.0162	4.6891e-12	6.8582e-10
comp41941_c0	3047	21.98	45.36	1.0257	1.4504e-06	0.00010068
comp42152_c0	1441	46.65	141.22	1.5835	3.1314e-15	6.3692e-13
comp42270_c0	2175	0.44	12.23	5.1571	0.00010321	0.0049239
comp42505_c0	1812	4.72	30.39	2.6923	7.2648e-09	7.27e-07
comp42533_c0	1954	1.5	12	2.9865	5.8158e-05	0.0029234
comp42628_c0	3750	9.06	22.04	1.2639	8.2153e-06	0.00049691
comp42802_c1	2209	89.81	241.84	1.4118	1.2599e-33	6.1906e-31
comp43051_c0	2033	0.26	14.33	5.6347	6.4841e-07	4.7657e-05
comp43078_c0	2988	14.96	42.69	1.0877	3.3193e-05	0.0017811
comp43319_c0	1874	34.6	103.21	1.5555	2.7124e-14	5.069e-12
comp43333_c1	2407	2.36	23.41	3.4778	4.7457e-09	4.9413e-07
comp43347_c0	1923	66.97	173.63	1.3107	4.641e-14	8.4213e-12
comp43373_c1	1133	12.04	38.36	2.144	8.0212e-05	0.0039255
comp43538_c1	2619	19.1	57.34	1.4585	2.1702e-07	1.7255e-05
comp43608_c0	2464	49.12	75.22	1.3433	2.0972e-11	2.8482e-09
comp43626_c0	2291	3.29	14.05	2.0786	0.00010426	0.0049503
comp43896_c0	3154	113.63	257.72	1.0677	5.3062e-29	2.1289e-26
comp43904_c0	4238	5.76	16.67	1.6247	1.3506e-05	0.00078125
comp43922_c1	6002	24.94	60.21	1.722	7.6018e-27	2.7249e-24
comp43956_c0	1279	13.83	83.94	3.5554	3.0084e-15	6.1478e-13
comp43999_c0	3268	13.97	38.19	1.54	2.0343e-08	1.9298e-06
comp44052_c2	4426	53.07	91.38	1.0646	5.3623e-09	5.5307e-07
comp44089_c2	3523	208.6	445.95	1.1233	2.7737e-36	1.5551e-33
comp44110_c0	1944	0.46	238.23	8.9135	9.0821e-68	1.1032e-64
comp44139_c0	3515	8.43	19.47	2.6274	2.5218e-06	0.00016832
comp44154_c3	6514	70.42	156	1.045	4.7451e-10	5.6388e-08
comp44172_c0	1773	8.02	31.63	1.9594	0.00010538	0.0049929
comp44196_c0	2258	54.45	229.44	2.0424	2.6153e-27	9.6108e-25
comp44228_c1	2965	38.12	141.73	2.1605	1.2592e-18	3.1831e-16
comp44310_c1	3900	81.12	127.05	1.1009	1.1479e-09	1.2839e-07
comp44347_c0	3807	138.96	520.78	1.6752	1.7824e-54	1.6239e-51
comp44361_c0	3344	1.15	14.87	4.4942	7.827e-08	6.7511e-06
comp44443_c0	2524	94.42	192.3	1.3124	1.2397e-12	1.9089e-10
comp44475_c0	2504	33.07	88.09	1.2994	2.1422e-05	0.0011769
comp44481_c0	4185	36.47	150.56	1.5198	7.5105e-14	1.288e-11
comp44488_c0	1697	15.43	33.37	1.7845	7.0736e-05	0.0034914
comp44512_c0	3725	193.32	384.34	1.235	9.6216e-31	4.2501e-28
comp44604_c0	3300	8.79	26.49	1.4904	7.8464e-07	5.6716e-05
comp44688_c2	3552	45.53	103.1	1.2659	5.7776e-10	6.7197e-08
comp44704_c0	686	838.79	2752.13	1.7048	1.4407e-117	3.5003e-114
comp44746_c0	787	206.7	481.07	1.2076	2.2668e-16	5.1097e-14
comp44747_c0	1991	44.51	668.76	3.8922	1.5256e-249	1.1119e-245
comp44822_c0	532	1.85	463.39	7.9642	1.5647e-34	8.2443e-32
comp44824_c0	1764	129.35	276.44	1.0791	1.7942e-20	5.0296e-18
comp44885_c0	1010	76.84	281.36	1.859	7.5515e-24	2.4462e-21
comp44965_c0	664	59.07	188.19	1.6628	7.1476e-09	7.2021e-07
comp45035_c0	675	62.65	177.81	1.496	1.3101e-07	1.0789e-05
comp45040_c0	1024	43.76	244.19	2.4667	1.87e-29	7.7881e-27
comp45516_c0	1820	20.05	77.02	1.9247	2.6907e-14	5.0501e-12
comp45564_c0	1186	0.16	74.19	8.8039	9.2359e-16	2.0207e-13
comp46108_c0	566	2.03	76.63	5.2292	3.3403e-08	3.0623e-06
comp46751_c0	1529	0.32	42.69	7.0568	1.6153e-14	3.1119e-12
comp48407_c0	1273	7.34	32.36	2.1252	1.8572e-05	0.0010359
comp8510_c0	1081	0.11	35.19	8.303	7.2999e-08	6.3214e-06
comp8852_c0	1931	0.54	182.78	8.3916	6.3999e-64	6.8262e-61
comp8887_c0	1283	74.41	154.78	1.0416	1.9417e-08	1.854e-06
comp9151_c0	805	179.51	420.23	1.2157	5.0024e-15	9.9436e-13
comp9227_c0	214	1758.81	9054.61	2.4515	7.0998e-40	4.2532e-37
comp9246_c0	303	1578.13	3378.23	1.1242	1.1439e-18	2.9254e-16
comp9814_c0	1020	34.85	91.83	1.3843	2.6489e-06	0.00017578
