# Supplementary material for: Transcriptome Analysis of Differentially Expressed Genes Involved in Proanthocyanidin Accumulation in the Rhizomes of Fagopyrum dibotrys and an Irradiation-Induced Mutant
Source: Front Physiol. 2016 Mar 18;7:100. doi: 10.3389/fphys.2016.00100 (PMC4796566; doi:10.3389/fphys.2016.00100)
Supplement: Supplementary file 1 [file Presentation1.ZIP › Supplementary Material/Additional file 6(GO ╕╗╝»DEGs).xlsx]

## Sheet: Sheet1
GO_Term	Name Ontology	Percent	Number
GO:0071555	cell wall organization biological_process	2.7	10
GO:0009607	response to biotic stimulus biological_process	4.59	17
GO:0006950	response to stress biological_process	13.24	49
GO:0045229	external encapsulating structure organization biological_process	2.7	10
GO:0009664	plant-type cell wall organization biological_process	1.89	7
GO:0006952	defense response biological_process	4.32	16
GO:0071669	plant-type cell wall organization or biogenesis biological_process	1.89	7
GO:0005982	starch metabolic process biological_process	4.86	18
GO:0006073	cellular glucan metabolic process biological_process	5.14	19
GO:0044042	glucan metabolic process biological_process	5.14	19
GO:0005199	structural constituent of cell wall molecular_function	1.08	4

## Sheet: Sheet2
GO_accession	Description	Term_type	DEGs number	DEGs total number	DEGs percent
GO:0006950	response to stress	biological_process	49	370	13.2432
GO:0050896	response to stimulus	biological_process	83	370	22.4324
GO:0044264	cellular polysaccharide metabolic process	biological_process	23	370	6.21622
GO:0044262	cellular carbohydrate metabolic process	biological_process	26	370	7.02703
GO:0005976	polysaccharide metabolic process	biological_process	23	370	6.21622
GO:0055114	oxidation-reduction process	biological_process	56	370	15.1351
GO:0006464	cellular protein modification process	biological_process	30	370	8.10811
GO:0036211	protein modification process	biological_process	30	370	8.10811
GO:0044267	cellular protein metabolic process	biological_process	48	370	12.973
GO:0005975	carbohydrate metabolic process	biological_process	42	370	11.3514
GO:0044723	single-organism carbohydrate metabolic process	biological_process	31	370	8.37838
GO:0044710	single-organism metabolic process	biological_process	119	370	32.1622
GO:0008152	metabolic process	biological_process	231	370	62.4324
GO:0043170	macromolecule metabolic process	biological_process	144	370	38.9189
GO:0006807	nitrogen compound metabolic process	biological_process	113	370	30.5405
GO:0090304	nucleic acid metabolic process	biological_process	65	370	17.5676
GO:0034654	nucleobase-containing compound biosynthetic process	biological_process	39	370	10.5405
GO:0044699	single-organism process	biological_process	127	370	34.3243
GO:0044281	small molecule metabolic process	biological_process	67	370	18.1081
GO:0044763	single-organism cellular process	biological_process	106	370	28.6486
GO:0071840	cellular component organization or biogenesis	biological_process	38	370	10.2703
GO:0065007	biological regulation	biological_process	81	370	21.8919
GO:0044765	single-organism transport	biological_process	46	370	12.4324
GO:0051252	regulation of RNA metabolic process	biological_process	32	370	8.64865
GO:0006351	transcription, DNA-dependent	biological_process	36	370	9.72973
GO:0010468	regulation of gene expression	biological_process	31	370	8.37838
GO:0019438	aromatic compound biosynthetic process	biological_process	46	370	12.4324
GO:0031323	regulation of cellular metabolic process	biological_process	36	370	9.72973
GO:0060255	regulation of macromolecule metabolic process	biological_process	34	370	9.18919
GO:1901362	organic cyclic compound biosynthetic process	biological_process	50	370	13.5135
GO:0071704	organic substance metabolic process	biological_process	186	370	50.2703
GO:0018130	heterocycle biosynthetic process	biological_process	47	370	12.7027
GO:0009059	macromolecule biosynthetic process	biological_process	65	370	17.5676
GO:0080090	regulation of primary metabolic process	biological_process	35	370	9.45946
GO:0044271	cellular nitrogen compound biosynthetic process	biological_process	47	370	12.7027
GO:0019538	protein metabolic process	biological_process	70	370	18.9189
GO:0051716	cellular response to stimulus	biological_process	37	370	10
GO:0032774	RNA biosynthetic process	biological_process	36	370	9.72973
GO:0051179	localization	biological_process	63	370	17.027
GO:0006355	regulation of transcription, DNA-dependent	biological_process	29	370	7.83784
GO:2001141	regulation of RNA biosynthetic process	biological_process	29	370	7.83784
GO:0019219	regulation of nucleobase-containing compound metabolic process	biological_process	33	370	8.91892
GO:0051171	regulation of nitrogen compound metabolic process	biological_process	33	370	8.91892
GO:0006810	transport	biological_process	61	370	16.4865
GO:1901564	organonitrogen compound metabolic process	biological_process	57	370	15.4054
GO:0034641	cellular nitrogen compound metabolic process	biological_process	94	370	25.4054
GO:0046483	heterocycle metabolic process	biological_process	93	370	25.1351
GO:1901360	organic cyclic compound metabolic process	biological_process	96	370	25.9459
GO:0006725	cellular aromatic compound metabolic process	biological_process	92	370	24.8649
GO:0016310	phosphorylation	biological_process	30	370	8.10811
GO:0044238	primary metabolic process	biological_process	181	370	48.9189
GO:0016070	RNA metabolic process	biological_process	49	370	13.2432
GO:2000112	regulation of cellular macromolecule biosynthetic process	biological_process	31	370	8.37838
GO:0044260	cellular macromolecule metabolic process	biological_process	127	370	34.3243
GO:0010556	regulation of macromolecule biosynthetic process	biological_process	31	370	8.37838
GO:0019222	regulation of metabolic process	biological_process	40	370	10.8108
GO:0031326	regulation of cellular biosynthetic process	biological_process	31	370	8.37838
GO:0009889	regulation of biosynthetic process	biological_process	31	370	8.37838
GO:0006796	phosphate-containing compound metabolic process	biological_process	47	370	12.7027
GO:1901576	organic substance biosynthetic process	biological_process	87	370	23.5135
GO:0006793	phosphorus metabolic process	biological_process	47	370	12.7027
GO:0009058	biosynthetic process	biological_process	90	370	24.3243
GO:0010467	gene expression	biological_process	53	370	14.3243
GO:0043412	macromolecule modification	biological_process	36	370	9.72973
GO:0044249	cellular biosynthetic process	biological_process	82	370	22.1622
GO:0006139	nucleobase-containing compound metabolic process	biological_process	82	370	22.1622
GO:0044237	cellular metabolic process	biological_process	178	370	48.1081
GO:0034645	cellular macromolecule biosynthetic process	biological_process	65	370	17.5676
GO:0051234	establishment of localization	biological_process	61	370	16.4865
GO:0050794	regulation of cellular process	biological_process	68	370	18.3784
GO:0009987	cellular process	biological_process	238	370	64.3243
GO:0019752	carboxylic acid metabolic process	biological_process	36	370	9.72973
GO:0043436	oxoacid metabolic process	biological_process	36	370	9.72973
GO:0006082	organic acid metabolic process	biological_process	36	370	9.72973
GO:0016491	oxidoreductase activity	molecular_function	59	370	15.9459
GO:0046872	metal ion binding	molecular_function	71	370	19.1892
GO:0046914	transition metal ion binding	molecular_function	49	370	13.2432
GO:0043169	cation binding	molecular_function	73	370	19.7297
GO:0003824	catalytic activity	molecular_function	208	370	56.2162
GO:0016772	transferase activity, transferring phosphorus-containing groups	molecular_function	53	370	14.3243
GO:0016740	transferase activity	molecular_function	84	370	22.7027
GO:0016301	kinase activity	molecular_function	36	370	9.72973
GO:0016773	phosphotransferase activity, alcohol group as acceptor	molecular_function	32	370	8.64865
GO:0016787	hydrolase activity	molecular_function	77	370	20.8108
GO:0043167	ion binding	molecular_function	123	370	33.2432
GO:0001883	purine nucleoside binding	molecular_function	45	370	12.1622
GO:0032550	purine ribonucleoside binding	molecular_function	45	370	12.1622
GO:0032555	purine ribonucleotide binding	molecular_function	45	370	12.1622
GO:0000166	nucleotide binding	molecular_function	59	370	15.9459
GO:1901265	nucleoside phosphate binding	molecular_function	59	370	15.9459
GO:0017076	purine nucleotide binding	molecular_function	46	370	12.4324
GO:0005524	ATP binding	molecular_function	43	370	11.6216
GO:1901363	heterocyclic compound binding	molecular_function	115	370	31.0811
GO:0097159	organic cyclic compound binding	molecular_function	115	370	31.0811
GO:0032553	ribonucleotide binding	molecular_function	48	370	12.973
GO:0005488	binding	molecular_function	216	370	58.3784
GO:0003677	DNA binding	molecular_function	31	370	8.37838
GO:0043168	anion binding	molecular_function	60	370	16.2162
GO:0032559	adenyl ribonucleotide binding	molecular_function	45	370	12.1622
GO:0030554	adenyl nucleotide binding	molecular_function	46	370	12.4324
GO:0035639	purine ribonucleoside triphosphate binding	molecular_function	43	370	11.6216
GO:0003676	nucleic acid binding	molecular_function	47	370	12.7027
GO:0032549	ribonucleoside binding	molecular_function	45	370	12.1622
GO:0036094	small molecule binding	molecular_function	60	370	16.2162
GO:0005515	protein binding	molecular_function	73	370	19.7297
GO:0001882	nucleoside binding	molecular_function	45	370	12.1622
GO:0044424	intracellular part	cellular_component	103	370	27.8378
GO:0043229	intracellular organelle	cellular_component	76	370	20.5405
GO:0043226	organelle	cellular_component	76	370	20.5405
GO:0043231	intracellular membrane-bounded organelle	cellular_component	55	370	14.8649
GO:0043227	membrane-bounded organelle	cellular_component	55	370	14.8649
GO:0043228	non-membrane-bounded organelle	cellular_component	36	370	9.72973
GO:0043232	intracellular non-membrane-bounded organelle	cellular_component	36	370	9.72973
GO:0016021	integral to membrane	cellular_component	42	370	11.3514
GO:0031224	intrinsic to membrane	cellular_component	44	370	11.8919
GO:0016020	membrane	cellular_component	91	370	24.5946
GO:0044425	membrane part	cellular_component	51	370	13.7838
GO:0044446	intracellular organelle part	cellular_component	52	370	14.0541
GO:0044422	organelle part	cellular_component	52	370	14.0541
GO:0005623	cell	cellular_component	122	370	32.973
GO:0005622	intracellular	cellular_component	110	370	29.7297
GO:0044464	cell part	cellular_component	122	370	32.973
GO:0044444	cytoplasmic part	cellular_component	39	370	10.5405
GO:0005737	cytoplasm	cellular_component	50	370	13.5135
GO:0043234	protein complex	cellular_component	49	370	13.2432
GO:0032991	macromolecular complex	cellular_component	57	370	15.4054
GO:0005634	nucleus	cellular_component	35	370	9.45946
