# Supplementary material for: Transcriptome Analysis of Differentially Expressed Genes Involved in Proanthocyanidin Accumulation in the Rhizomes of Fagopyrum dibotrys and an Irradiation-Induced Mutant
Source: Front Physiol. 2016 Mar 18;7:100. doi: 10.3389/fphys.2016.00100 (PMC4796566; doi:10.3389/fphys.2016.00100)
Supplement: Supplementary file 1 [file Presentation1.ZIP › Supplementary Material/Additional file 7 DEGs KEGG.xlsx]

## Sheet: Sheet1
#Term	Database	Id	Sample number	Background number	P-Value	Corrected P-Value	Genes	Hyperlink
Protein processing in endoplasmic reticulum	KEGG PATHWAY	ko04141	14	294	0.000882802	0.157139	comp39926_c0|comp42232_c1|comp43286_c0|comp30627_c0|comp42232_c0|comp27858_c0|comp38059_c0|comp44950_c0|comp30279_c0|comp38034_c0|comp33283_c0|comp21181_c0|comp37904_c0|comp40326_c0	http://www.genome.jp/kegg-bin/show_pathway?ko04141
alpha-Linolenic acid metabolism	KEGG PATHWAY	ko00592	5	54	0.00275316	0.216453	comp29673_c0|comp8274_c0|comp28995_c0|comp41719_c0|comp42031_c0	http://www.genome.jp/kegg-bin/show_pathway?ko00592
Phenylalanine metabolism	KEGG PATHWAY	ko00360	8	144	0.00444857	0.216453	comp20848_c0|comp40695_c0|comp29156_c0|comp37957_c0|comp29652_c0|comp37919_c0|comp30713_c0|comp42677_c0	http://www.genome.jp/kegg-bin/show_pathway?ko00360
Phenylpropanoid biosynthesis	KEGG PATHWAY	ko00940	9	178	0.00486411	0.216453	comp20848_c0|comp40695_c0|comp29156_c0|comp37957_c0|comp29652_c0|comp35679_c0|comp37919_c0|comp30713_c0|comp42677_c0	http://www.genome.jp/kegg-bin/show_pathway?ko00940
Glycolysis / Gluconeogenesis	KEGG PATHWAY	ko00010	9	211	0.0140091	0.498723	comp35875_c0|comp34331_c0|comp35812_c0|comp32517_c0|comp35286_c1|comp35286_c0|comp44442_c0|comp36103_c1|comp42777_c0	http://www.genome.jp/kegg-bin/show_pathway?ko00010
Biosynthesis of secondary metabolites	KEGG PATHWAY	ko01110	33	1271	0.0200347	0.594363	comp29652_c0|comp29867_c0|comp30070_c0|comp17949_c0|comp36258_c0|comp35679_c0|comp35875_c0|comp30713_c0|comp21589_c0|comp20848_c0|comp29156_c0|comp34331_c0|comp32517_c0|comp36103_c1|comp37919_c0|comp42677_c0|comp42777_c0|comp44442_c0|comp9628_c0|comp37957_c0|comp8274_c0|comp40474_c0|comp43459_c3|comp27214_c0|comp34516_c0|comp40695_c0|comp35812_c0|comp35286_c1|comp35286_c0|comp33039_c0|comp29969_c…	http://www.genome.jp/kegg-bin/show_pathway?ko01110
Linoleic acid metabolism	KEGG PATHWAY	ko00591	2	15	0.0287987	0.72379	comp42031_c0|comp28995_c0	http://www.genome.jp/kegg-bin/show_pathway?ko00591
Streptomycin biosynthesis	KEGG PATHWAY	ko00521	2	16	0.0325299	0.72379	comp35875_c0|comp36103_c1	http://www.genome.jp/kegg-bin/show_pathway?ko00521
Drug metabolism - cytochrome P450	KEGG PATHWAY	ko00982	4	74	0.0437546	0.778832	comp39879_c0|comp34157_c0|comp42777_c0|comp28313_c3	http://www.genome.jp/kegg-bin/show_pathway?ko00982
Metabolism of xenobiotics by cytochrome P450	KEGG PATHWAY	ko00980	4	74	0.0437546	0.778832	comp39879_c0|comp34157_c0|comp42777_c0|comp28313_c3	http://www.genome.jp/kegg-bin/show_pathway?ko00980
Flavonoid biosynthesis	KEGG PATHWAY	ko00941	3	52	0.066201	1	comp35679_c0|comp29969_c0|comp29969_c1	http://www.genome.jp/kegg-bin/show_pathway?ko00941
Lysine biosynthesis	KEGG PATHWAY	ko00300	2	24	0.068176	1	comp40474_c0|comp33039_c0	http://www.genome.jp/kegg-bin/show_pathway?ko00300
Biosynthesis of amino acids	KEGG PATHWAY	ko01230	12	422	0.0782592	1	comp21589_c0|comp9628_c0|comp40474_c0|comp36258_c0|comp35812_c0|comp32517_c0|comp35286_c1|comp35286_c0|comp33039_c0|comp17949_c0|comp44310_c1|comp44442_c0	http://www.genome.jp/kegg-bin/show_pathway?ko01230
Microbial metabolism in diverse environments	KEGG PATHWAY	ko01120	14	535	0.101591	1	comp35875_c0|comp29867_c0|comp40474_c0|comp8274_c0|comp34331_c0|comp35812_c0|comp32517_c0|comp35286_c1|comp35286_c0|comp33039_c0|comp44310_c1|comp36103_c1|comp42777_c0|comp44442_c0	http://www.genome.jp/kegg-bin/show_pathway?ko01120
Glycerophospholipid metabolism	KEGG PATHWAY	ko00564	4	109	0.13214	1	comp39809_c0|comp41449_c0|comp44443_c0|comp35251_c0	http://www.genome.jp/kegg-bin/show_pathway?ko00564
Glycine, serine and threonine metabolism	KEGG PATHWAY	ko00260	3	77	0.159834	1	comp44310_c1|comp9628_c0|comp44442_c0	http://www.genome.jp/kegg-bin/show_pathway?ko00260
Chloroalkane and chloroalkene degradation	KEGG PATHWAY	ko00625	2	40	0.160547	1	comp34331_c0|comp42777_c0	http://www.genome.jp/kegg-bin/show_pathway?ko00625
Fatty acid degradation	KEGG PATHWAY	ko00071	3	79	0.168546	1	comp8274_c0|comp34331_c0|comp42777_c0	http://www.genome.jp/kegg-bin/show_pathway?ko00071
Benzoate degradation	KEGG PATHWAY	ko00362	1	11	0.180375	1	comp8274_c0	http://www.genome.jp/kegg-bin/show_pathway?ko00362
Butirosin and neomycin biosynthesis	KEGG PATHWAY	ko00524	1	11	0.180375	1	comp36103_c1	http://www.genome.jp/kegg-bin/show_pathway?ko00524
Phenylalanine, tyrosine and tryptophan biosynthesis	KEGG PATHWAY	ko00400	3	83	0.186364	1	comp21589_c0|comp9628_c0|comp17949_c0	http://www.genome.jp/kegg-bin/show_pathway?ko00400
Pentose and glucuronate interconversions	KEGG PATHWAY	ko00040	3	87	0.204646	1	comp34331_c0|comp38266_c0|comp40586_c0	http://www.genome.jp/kegg-bin/show_pathway?ko00040
Carbon fixation in photosynthetic organisms	KEGG PATHWAY	ko00710	4	131	0.208451	1	comp35286_c1|comp29867_c0|comp35812_c0|comp35286_c0	http://www.genome.jp/kegg-bin/show_pathway?ko00710
Flavone and flavonol biosynthesis	KEGG PATHWAY	ko00944	1	14	0.223671	1	comp29653_c0	http://www.genome.jp/kegg-bin/show_pathway?ko00944
Plant hormone signal transduction	KEGG PATHWAY	ko04075	7	276	0.227022	1	comp34998_c0|comp29650_c0|comp33048_c0|comp30969_c0|comp35358_c0|comp28632_c0|comp29252_c0	http://www.genome.jp/kegg-bin/show_pathway?ko04075
HIF-1 signaling pathway	KEGG PATHWAY	ko04066	3	92	0.228038	1	comp35286_c1|comp35286_c0|comp36103_c1	http://www.genome.jp/kegg-bin/show_pathway?ko04066
Metabolic pathways	KEGG PATHWAY	ko01100	47	2355	0.231876	1	comp29652_c0|comp29867_c0|comp28995_c0|comp30070_c0|comp17949_c0|comp36258_c0|comp35679_c0|comp32311_c0|comp30713_c0|comp43286_c0|comp41719_c0|comp21589_c0|comp20848_c0|comp44443_c0|comp29673_c0|comp35251_c0|comp39198_c0|comp34331_c0|comp32517_c0|comp36103_c1|comp37919_c0|comp42677_c0|comp42777_c0|comp44442_c0|comp35875_c0|comp9628_c0|comp37957_c0|comp8274_c0|comp40474_c0|comp43459_c3|comp41209_c…	http://www.genome.jp/kegg-bin/show_pathway?ko01100
Naphthalene degradation	KEGG PATHWAY	ko00626	1	17	0.264688	1	comp42777_c0	http://www.genome.jp/kegg-bin/show_pathway?ko00626
Glutathione metabolism	KEGG PATHWAY	ko00480	3	108	0.305433	1	comp39879_c0|comp34157_c0|comp28313_c3	http://www.genome.jp/kegg-bin/show_pathway?ko00480
Methane metabolism	KEGG PATHWAY	ko00680	3	110	0.315245	1	comp35812_c0|comp44442_c0|comp42777_c0	http://www.genome.jp/kegg-bin/show_pathway?ko00680
Retinol metabolism	KEGG PATHWAY	ko00830	1	21	0.316036	1	comp42777_c0	http://www.genome.jp/kegg-bin/show_pathway?ko00830
Sesquiterpenoid and triterpenoid biosynthesis	KEGG PATHWAY	ko00909	1	21	0.316036	1	comp34516_c0	http://www.genome.jp/kegg-bin/show_pathway?ko00909
Carbon metabolism	KEGG PATHWAY	ko01200	8	363	0.32616	1	comp29867_c0|comp35812_c0|comp35286_c0|comp35286_c1|comp36103_c1|comp44442_c0|comp32517_c0|comp42777_c0	http://www.genome.jp/kegg-bin/show_pathway?ko01200
Steroid biosynthesis	KEGG PATHWAY	ko00100	1	24	0.352188	1	comp43459_c3	http://www.genome.jp/kegg-bin/show_pathway?ko00100
Valine, leucine and isoleucine degradation	KEGG PATHWAY	ko00280	2	73	0.377136	1	comp8274_c0|comp34331_c0	http://www.genome.jp/kegg-bin/show_pathway?ko00280
Tyrosine metabolism	KEGG PATHWAY	ko00350	2	74	0.383528	1	comp28667_c0|comp42777_c0	http://www.genome.jp/kegg-bin/show_pathway?ko00350
ABC transporters	KEGG PATHWAY	ko02010	1	27	0.386435	1	comp41012_c0	http://www.genome.jp/kegg-bin/show_pathway?ko02010
Degradation of aromatic compounds	KEGG PATHWAY	ko01220	1	28	0.397445	1	comp42777_c0	http://www.genome.jp/kegg-bin/show_pathway?ko01220
Limonene and pinene degradation	KEGG PATHWAY	ko00903	1	28	0.397445	1	comp34331_c0	http://www.genome.jp/kegg-bin/show_pathway?ko00903
Pentose phosphate pathway	KEGG PATHWAY	ko00030	2	77	0.402529	1	comp35875_c0|comp35812_c0	http://www.genome.jp/kegg-bin/show_pathway?ko00030
Arginine and proline metabolism	KEGG PATHWAY	ko00330	3	131	0.417508	1	comp39198_c0|comp34331_c0|comp36258_c0	http://www.genome.jp/kegg-bin/show_pathway?ko00330
Stilbenoid, diarylheptanoid and gingerol biosynthesis	KEGG PATHWAY	ko00945	1	30	0.418877	1	comp35679_c0	http://www.genome.jp/kegg-bin/show_pathway?ko00945
Isoquinoline alkaloid biosynthesis	KEGG PATHWAY	ko00950	1	30	0.418877	1	comp28667_c0	http://www.genome.jp/kegg-bin/show_pathway?ko00950
Ubiquinone and other terpenoid-quinone biosynthesis	KEGG PATHWAY	ko00130	1	31	0.429307	1	comp30713_c0	http://www.genome.jp/kegg-bin/show_pathway?ko00130
Base excision repair	KEGG PATHWAY	ko03410	1	33	0.44961	1	comp48084_c0	http://www.genome.jp/kegg-bin/show_pathway?ko03410
Starch and sucrose metabolism	KEGG PATHWAY	ko00500	5	249	0.461869	1	comp35875_c0|comp38266_c0|comp36103_c1|comp40586_c0|comp41209_c0	http://www.genome.jp/kegg-bin/show_pathway?ko00500
Fructose and mannose metabolism	KEGG PATHWAY	ko00051	2	87	0.463713	1	comp36103_c1|comp35812_c0	http://www.genome.jp/kegg-bin/show_pathway?ko00051
Glycerolipid metabolism	KEGG PATHWAY	ko00561	2	88	0.46963	1	comp26456_c0|comp34331_c0	http://www.genome.jp/kegg-bin/show_pathway?ko00561
Purine metabolism	KEGG PATHWAY	ko00230	4	197	0.471344	1	comp41308_c0|comp27214_c0|comp35875_c0|comp32517_c0	http://www.genome.jp/kegg-bin/show_pathway?ko00230
Carotenoid biosynthesis	KEGG PATHWAY	ko00906	1	36	0.478722	1	comp39858_c0	http://www.genome.jp/kegg-bin/show_pathway?ko00906
Galactose metabolism	KEGG PATHWAY	ko00052	2	90	0.481347	1	comp35875_c0|comp36103_c1	http://www.genome.jp/kegg-bin/show_pathway?ko00052
Ether lipid metabolism	KEGG PATHWAY	ko00565	1	39	0.506299	1	comp44443_c0	http://www.genome.jp/kegg-bin/show_pathway?ko00565
Histidine metabolism	KEGG PATHWAY	ko00340	1	40	0.515165	1	comp34331_c0	http://www.genome.jp/kegg-bin/show_pathway?ko00340
Nitrogen metabolism	KEGG PATHWAY	ko00910	1	44	0.549068	1	comp28011_c0	http://www.genome.jp/kegg-bin/show_pathway?ko00910
RNA polymerase	KEGG PATHWAY	ko03020	1	44	0.549068	1	comp41308_c0	http://www.genome.jp/kegg-bin/show_pathway?ko03020
Pyruvate metabolism	KEGG PATHWAY	ko00620	3	162	0.557445	1	comp29867_c0|comp34331_c0|comp32517_c0	http://www.genome.jp/kegg-bin/show_pathway?ko00620
N-Glycan biosynthesis	KEGG PATHWAY	ko00510	1	51	0.602811	1	comp43286_c0	http://www.genome.jp/kegg-bin/show_pathway?ko00510
Propanoate metabolism	KEGG PATHWAY	ko00640	1	52	0.609949	1	comp34331_c0	http://www.genome.jp/kegg-bin/show_pathway?ko00640
Biosynthesis of unsaturated fatty acids	KEGG PATHWAY	ko01040	1	54	0.623843	1	comp8274_c0	http://www.genome.jp/kegg-bin/show_pathway?ko01040
Ascorbate and aldarate metabolism	KEGG PATHWAY	ko00053	1	55	0.630604	1	comp34331_c0	http://www.genome.jp/kegg-bin/show_pathway?ko00053
PI3K-Akt signaling pathway	KEGG PATHWAY	ko04151	2	121	0.641157	1	comp42232_c0|comp42232_c1	http://www.genome.jp/kegg-bin/show_pathway?ko04151
Tryptophan metabolism	KEGG PATHWAY	ko00380	1	57	0.643764	1	comp34331_c0	http://www.genome.jp/kegg-bin/show_pathway?ko00380
beta-Alanine metabolism	KEGG PATHWAY	ko00410	1	59	0.656458	1	comp34331_c0	http://www.genome.jp/kegg-bin/show_pathway?ko00410
Cysteine and methionine metabolism	KEGG PATHWAY	ko00270	2	127	0.667217	1	comp30070_c0|comp39198_c0	http://www.genome.jp/kegg-bin/show_pathway?ko00270
Lysine degradation	KEGG PATHWAY	ko00310	1	61	0.6687	1	comp34331_c0	http://www.genome.jp/kegg-bin/show_pathway?ko00310
Ribosome biogenesis in eukaryotes	KEGG PATHWAY	ko03008	2	129	0.675558	1	comp30045_c0|comp44604_c0	http://www.genome.jp/kegg-bin/show_pathway?ko03008
Pyrimidine metabolism	KEGG PATHWAY	ko00240	2	136	0.703423	1	comp27214_c0|comp41308_c0	http://www.genome.jp/kegg-bin/show_pathway?ko00240
Fanconi anemia pathway	KEGG PATHWAY	ko03460	1	70	0.718627	1	comp44139_c0	http://www.genome.jp/kegg-bin/show_pathway?ko03460
Protein export	KEGG PATHWAY	ko03060	1	73	0.733543	1	comp41302_c0	http://www.genome.jp/kegg-bin/show_pathway?ko03060
Meiosis - yeast	KEGG PATHWAY	ko04113	1	80	0.765353	1	comp37680_c0	http://www.genome.jp/kegg-bin/show_pathway?ko04113
Amino sugar and nucleotide sugar metabolism	KEGG PATHWAY	ko00520	2	160	0.784199	1	comp35875_c0|comp36103_c1	http://www.genome.jp/kegg-bin/show_pathway?ko00520
Peroxisome	KEGG PATHWAY	ko04146	1	94	0.818064	1	comp8274_c0	http://www.genome.jp/kegg-bin/show_pathway?ko04146
Inositol phosphate metabolism	KEGG PATHWAY	ko00562	1	96	0.824561	1	comp44443_c0	http://www.genome.jp/kegg-bin/show_pathway?ko00562
Cell cycle - yeast	KEGG PATHWAY	ko04111	1	100	0.83687	1	comp37680_c0	http://www.genome.jp/kegg-bin/show_pathway?ko04111
Lysosome	KEGG PATHWAY	ko04142	1	101	0.83981	1	comp29379_c2	http://www.genome.jp/kegg-bin/show_pathway?ko04142
Glyoxylate and dicarboxylate metabolism	KEGG PATHWAY	ko00630	1	105	0.851053	1	comp29867_c0	http://www.genome.jp/kegg-bin/show_pathway?ko00630
Citrate cycle (TCA cycle)	KEGG PATHWAY	ko00020	1	115	0.875836	1	comp29867_c0	http://www.genome.jp/kegg-bin/show_pathway?ko00020
Fatty acid metabolism	KEGG PATHWAY	ko01212	1	123	0.892668	1	comp8274_c0	http://www.genome.jp/kegg-bin/show_pathway?ko01212
Regulation of actin cytoskeleton	KEGG PATHWAY	ko04810	1	146	0.929422	1	comp44528_c0	http://www.genome.jp/kegg-bin/show_pathway?ko04810
Oxidative phosphorylation	KEGG PATHWAY	ko00190	2	242	0.933193	1	comp38128_c0|comp32311_c0	http://www.genome.jp/kegg-bin/show_pathway?ko00190
Phagosome	KEGG PATHWAY	ko04145	1	152	0.93674	1	comp32311_c0	http://www.genome.jp/kegg-bin/show_pathway?ko04145
Ribosome	KEGG PATHWAY	ko03010	4	597	0.994739	1	comp9151_c0|comp41788_c0|comp42380_c1|comp32179_c0	http://www.genome.jp/kegg-bin/show_pathway?ko03010
