# Supplementary material for: Transcriptome Analysis of Differentially Expressed Genes Involved in Proanthocyanidin Accumulation in the Rhizomes of Fagopyrum dibotrys and an Irradiation-Induced Mutant
Source: Front Physiol. 2016 Mar 18;7:100. doi: 10.3389/fphys.2016.00100 (PMC4796566; doi:10.3389/fphys.2016.00100)
Supplement: Supplementary file 1 [file Presentation1.ZIP › Supplementary Material/Additional file 8(╫¬┬╝╥≥╫╙ú⌐.xlsx]

## Sheet: Sheet1
gene_id	CK_R_FPKM	RM_R_FPKM	Gene Length	E-value	Annotation	Gene family

## Sheet: Sheet2
gene_id	CK_R_FPKM	RM_R_FPKM	Gene Length	E-value	Annotation	Gene family
comp102519_c0	3.2	1.06	543	8.24e-14	myb-related transcription factor	MYBP	46
comp34435_c1	5.35	9.31	417	2.47e-23	PREDICTED: cyclin-D-binding Myb-like transcription factor 1-like	MYB
comp10320_c0	1.97	0.95	354	5.93e-49	PREDICTED: transcription factor MYB46-like	MYBp
comp1369_c0	2.28	0.57	1082	2.13e-16	PREDICTED: transcription factor MYB46 [Vitis vinifera] >gi|297746322|emb|CBI16378.3| unnamed protein product [Vitis vinifera]	MYBP
comp14265_c0	21.8	16.75	1132	5.89e-63	PREDICTED: transcription factor MYB59-like [Vitis vinifera]	MYBP
comp1643_c0	3.01	1.29	371	1.77e-52	myb-related transcription factor	MYBP
comp169_c1	0.68	1.16	390	4.23e-38	MYB transcription factor	MYBP
comp18844_c0	6.89	56.7	1150	2.04e-57	PREDICTED: transcription factor MYB44-like	MYBP
comp19860_c0	4.1	2.08	1370	4.89e-87	MYBR domain class transcription factor	MYBP
comp20505_c0	2.77	1.17	315	1.02e-22	putative MYB transcription factor	MYBP
comp21285_c0	255.36	218.82	1242	1.19e-66	putative MYB transcription factor	MYBP
comp22004_c0	7.82	7.98	1103	2.25e-79	PREDICTED: transcription repressor MYB4	MYBP
comp23090_c0	1.38	0.72	903	6.02e-62	predicted protein MYB transcription factor	MYBP
comp26569_c1	11.32	6.82	560	4.04e-74	predicted protein MYB transcription factor	MYBP
comp27531_c0	6.25	2.73	661	3.84e-20	putative transcription factor	MYBP
comp28772_c0	49.07	19.02	1444	6.04e-79	myb-related transcription factor LBM4	MYBP
comp28923_c0	3.45	2.49	1094	3.21e-39	MYB transcription factor MYB89	MYBP
comp30250_c0	304.78	215.37	1053	3.11e-76	putative MYB transcription factor	MYBP
comp30355_c1	11.27	10.16	1195	5.66e-60	PREDICTED: myb family transcription factor APL-like	MYBP
comp31285_c0	4.82	3.75	912	5.38e-78	PREDICTED: transcription factor WER	ER/MYBP
comp31481_c0	9.45	8.6	501	1.64e-14	myb family transcription factor-related protein	MYBP
comp31534_c0	3.46	1.21	499	9.42e-10	myb domain protein 43	MYBP
comp32288_c0	58.8	55.71	2606	1.12e-94	PREDICTED: transcription factor MYB44-like	MYBP
comp32708_c0	119.91	124.54	2061	3.34e-78	PREDICTED: transcription factor MYB44-like	MYBP
comp32832_c0	42.9	9.54	1440	2.98e-82	PREDICTED: transcription factor MYB44	MYBP
comp33754_c0	5.92	1.81	220	3.37e-44	MYB transcription factor MYB65	MYBP
comp33977_c0	11.44	7.55	1341	2.06e-82	MYB-like DNA-binding domain protein	MYBP
comp34193_c0	18.37	16.44	1383	8.48e-60	MYB transcription factor MYB65	MYBP
comp34502_c0	15.84	13.55	2588	6.05e-123	PREDICTED: transcription factor GAMYB-like	MYBP
comp35600_c0	8.04	4.07	1203	1.68e-65	putative transcription factor	MYBP
comp36199_c0	9.94	5.22	1214	1.8e-79	PREDICTED: transcription factor MYB86-like	MYBP
comp36255_c0	2.98	4.05	1048	8.64e-64	PREDICTED: transcription repressor MYB4-like	MYBP
comp36831_c1	16.59	10.34	918	2.45e-30	PREDICTED: transcription factor TRY	MYBP
comp36866_c0	12.49	8.36	1603	8.22e-18	MYB transcription factor	MYBP
comp37571_c0	3.25	3.49	1015	1.25e-161	transcription factor MYB1	MYBP
comp37988_c1	1.84	5.3	729	1.98e-13	transcription factor	MYBP
comp38768_c0	162.93	90.82	1953	2.07e-147	myb family transcription factor	MYBP
comp41014_c0	129.3	128.85	1794	4.4e-123	MYBR domain class transcription factor	MYBR
comp41460_c0	5.61	4.19	422	1.12e-67	myb-like transcription factor 6	MYBP
comp41460_c1	3.27	2.58	853	3.47e-15	PREDICTED: transcription repressor MYB4	MYBP
comp41507_c0	16.2	11.9	1636	1.12e-65	PREDICTED: transcription factor MYB1R1 isoform 2	MYB1R1
comp41715_c0	60.66	26.08	1644	2.45e-123	transcription factor MYB2 [Fagopyrum tataricum]	MYBP
comp42842_c0	40.58	29.06	1521	1.1e-54	MYBR domain class transcription factor	MYBR
comp43869_c0	32.42	7.02	2852	8.27e-55	putative c-myb-like transcription factor	MYB
comp8159_c0	32.85	46.37	1146	1.12e-133	transcription factor MYB3 [Fagopyrum tataricum]	MYBP
comp43997_c0	7.05	6.28	3028	6.54e-102	PREDICTED: transcription factor GAMYB-like	MYBP
comp26569_c0	10.69	5.36	739	3.2e-31	R2R3-MYB transcription factor	R2R3-MYBP	9
comp234_c0	1.83	0.67	322	8.99e-60	R2R3-MYB transcription factor	R2R3-MYBP
comp30790_c0	0.47	0.7	477	1.45e-83	R2R3-MYB transcription factor truncatula]	R2R3-MYBP
comp648_c0	1.29	0.49	425	5.38e-20	R2R3-MYB transcription factor MYB3	R2R3-MYB
comp325142_c0	0.59	1.96	248	2.38e-41	tannin-related R2R3 MYB transcription factor, partial	R2R3-MYBP
comp200067_c0	1.42	1.41	335	2.24e-10	R2R3-MYB transcription factor R2R3-MYB transcription factor	R2R3-MYB
comp36885_c1	13.97	5.95	347	2.39e-63	tannin-related R2R3 MYB transcription factor, partial	R2R3 MYB
comp35965_c0	127.6	170.77	1746	4.76e-79	putative R2R3-MYB transcription factor	R2R3-MYB
comp34952_c1	4.34	3.27	1014	2.5e-09	R2R3-MYB transcription factor MYB1.2	R2R3-MYB
comp10032_c0	13.02	13.91	1295	2.27e-70	PREDICTED: transcription factor bHLH96-like	bHLH96	48
comp11656_c0	41.93	46.85	1344	1.84e-108	transcription factor bHLH	bHLH
comp14756_c0	1.74	0.44	1674	9.57e-62	PREDICTED: transcription factor bHLH123-like	bHLH
comp21439_c0	120.02	95.76	1664	6.87e-71	PREDICTED: transcription factor bHLH96-like	bHLH
comp21477_c0	9.58	30.49	788	2.61e-23	PREDICTED: transcription factor bHLH135	bHLH
comp21944_c0	5.96	5.82	977	2.81e-60	PREDICTED: transcription factor bHLH106-like	bHLH
comp22251_c0	8.19	5.54	1119	5.53e-63	BHLH domain class transcription factor	bHLH
comp25069_c0	1.77	0.7	438	3.95e-13	PREDICTED: putative transcription factor bHLH041	bHLH
comp25186_c0	1.67	0.61	801	3.51e-23	PREDICTED: transcription factor bHLH135 vinifera]	bHLH
comp26242_c1	0.81	1.98	230	1.94e-07	bhlh transcription factor, putative	bHLH
comp26639_c0	2.18	0.92	286	4.86e-08	PREDICTED: transcription factor bHLH35	bHLH
comp28875_c0	68.75	89.77	1462	4.73e-119	transcription factor bHLH	bHLH
comp29488_c0	14.27	11.45	1445	1.8e-113	PREDICTED: transcription factor bHLH74	bHLH
comp30337_c0	34.63	31.01	1908	3.71e-35	PREDICTED: transcription factor bHLH51-like	bHLH
comp42186_c0	4.28	5.47	2608	0	PREDICTED: transcription factor bHLH140-like	bHLH140
comp34620_c0	3.28	1.33	1088	7.05e-30	PREDICTED: transcription factor bHLH149	bHLH140
comp30560_c1	25.59	27.03	686	4.62e-30	PREDICTED: transcription factor bHLH93	bHLH
comp31940_c0	1.69	1.12	1656	2.19e-34	PREDICTED: transcription factor bHLH110-like	bHLH
comp32139_c0	3.98	1.33	941	7.56e-29	PREDICTED: transcription factor bHLH118-like	bHLH
comp32212_c0	17.65	12.23	1840	0	PREDICTED: transcription factor bHLH3-like	bHLH
comp32216_c0	252.32	28.79	1228	1.05e-30	PREDICTED: transcription factor bHLH120	bHLH
comp32754_c0	2.68	4.18	1182	4.84e-82	PREDICTED: transcription factor bHLH71	bHLH
comp34800_c1	2.03	3.75	939	3.97e-53	PREDICTED: transcription factor bHLH60	bHLH
comp35027_c0	102.87	105.25	1383	1.34e-30	PREDICTED: transcription factor bHLH149	bHLH
comp35865_c0	261.19	106.54	988	5.39e-58	Transcription factor bHLH truncatula]	bHLH
comp35993_c1	5.16	6.04	985	1.63e-77	PREDICTED: transcription factor bHLH35	bHLH
comp36591_c0	102.28	65.73	2710	0	PREDICTED: transcription factor bHLH13	bHLH
comp36905_c0	9.45	17.96	1048	3.61e-51	PREDICTED: transcription factor bHLH128-like	bHLH
comp38196_c0	43.02	32.73	1247	9.59e-39	PREDICTED: transcription factor bHLH147	bHLH
comp38579_c0	12.79	4.53	1239	2.38e-32	PREDICTED: transcription factor bHLH120	bHLH
comp38653_c2	7.18	3.05	1638	9.99e-50	PREDICTED: transcription factor bHLH30	bHLH
comp38831_c1	5.68	7.51	975	2.56e-71	PREDICTED: transcription factor bHLH62-like	bHLH
comp39617_c0	68.16	53.69	1488	1.08e-41	PREDICTED: transcription factor bHLH47-like	bHLH
comp39633_c0	5.02	3.94	1498	2.5e-97	PREDICTED: transcription factor bHLH48-like	bHLH
comp40399_c0	2.7	2.17	1691	2.59e-71	PREDICTED: transcription factor bHLH110-like	bHLH
comp41041_c0	9.01	9.72	1700	1.01e-168	PREDICTED: transcription factor bHLH13	bHLH
comp41099_c0	5.81	3.19	1562	1.62e-84	PREDICTED: transcription factor bHLH68-like isoform 1	bHLH
comp41405_c0	8.12	8.04	609	2.01e-15	PREDICTED: transcription factor bHLH90-like	bHLH
comp41703_c0	55.64	40.47	2344	2.96e-39	PREDICTED: LOW QUALITY PROTEIN: transcription factor bHLH145-like	bHLH
comp42057_c0	19.49	10.15	1501	1.26e-88	PREDICTED: transcription factor bHLH68	bHLH
comp42091_c0	4.62	4.39	2245	2.64e-141	PREDICTED: LOW QUALITY PROTEIN: transcription factor bHLH49-like	bHLH
comp44184_c0	8.21	8.88	4231	0	bHLH transcriptional factor AN1 homolog	bHLH
comp44763_c0	389.95	233.73	1631	1.39e-79	PREDICTED: transcription factor bHLH35	bHLH
comp44926_c0	144.49	131.86	2539	2.69e-63	PREDICTED: LOW QUALITY PROTEIN: transcription factor bHLH145-like	bHLH
comp5441_c0	1.13	1.55	487	3.23e-33	PREDICTED: transcription factor bHLH135	bHLH
comp21924_c1	3.67	4.37	1180	5.73e-88	basic helix-loop-helix transcription factor protein	bHLH
comp21924_c0	4.98	5.84	772	1.63e-67	basic helix-loop-helix transcription factor protein	bHLH
comp41946_c0	274.91	192.09	3102	0	basic helix-loop-helix transcription factor protein	bHLH
comp20451_c0	0.71	2.52	1251	1.21e-45	PREDICTED: probable WRKY transcription factor 72-like	WRKY	41
comp20831_c0	13.13	14.79	940	4.42e-47	PREDICTED: probable WRKY transcription factor 20-like	WRKY
comp21637_c0	19.86	17	1643	1.15e-85	WRKY transcription factor 26	WRKY
comp21831_c0	8.02	3.48	1235	5.89e-61	WRKY domain class transcription factor	WRKY
comp219350_c0	1.69	0.44	641	5.69e-31	WRKY transcription factor 14-1	WRKY
comp24235_c0	0.93	0.52	302	9.17e-53	PREDICTED: probable WRKY transcription factor 56-like	WRKY
comp25879_c0	17.14	7.59	1238	1.47e-38	PREDICTED: probable WRKY transcription factor 50-like	WRKY
comp27635_c0	6.55	7.72	719	4.43e-39	WRKY transcription factor, putative	WRKY
comp28495_c0	58.39	56.32	1321	7.23e-80	PREDICTED: probable WRKY transcription factor 11-like	WRKY
comp29549_c0	380.22	399.69	1668	9.42e-103	WRKY transcription factor 2	WRKY
comp30530_c0	25.24	20.07	1841	1.45e-44	PREDICTED: WRKY transcription factor 22	WRKY22
comp30950_c0	5.47	16.13	1177	6.21e-14	PREDICTED: WRKY transcription factor 22-like	WRKY29
comp31914_c0	0.34	3.25	1740	3.06e-23	WRKY transcription factor	WRKY
comp329537_c0	1.06	0.37	504	1.39e-15	WRKY transcription factor	WRKY
comp33408_c0	15.46	9.08	2079	2.94e-43	PREDICTED: probable WRKY transcription factor 15-like	WRKY
comp35008_c0	5.1	1.92	1006	9.18e-64	PREDICTED: probable WRKY transcription factor 12-like	WRKY
comp35302_c0	1.19	2.02	1205	6.44e-20	WRKY transcription factor	WRKY
comp35463_c0	2.42	2.44	993	1.06e-38	transcription factor WRKY72	WRKY
comp35849_c1	31.68	23.82	1248	3.33e-74	PREDICTED: probable WRKY transcription factor 65	WRKY
comp36233_c0	4.17	5.44	1296	4.37e-31	PREDICTED: probable WRKY transcription factor 2-like	WRKY
comp36233_c1	9.57	8.42	911	1.34e-42	WRKY transcription factor	WRKY
comp36233_c2	8.83	8.42	1658	2.25e-139	WRKY transcription factor, putative	WRKY
comp37123_c0	16.23	12.68	1726	4.81e-93	WRKY transcription factor 1	WRKY
comp37420_c0	35.86	23.88	1553	7.33e-21	WRKYd transcription factor	WRKY
comp37805_c0	161.58	123.91	2362	4.48e-116	PREDICTED: WRKY transcription factor 6-like	WRKY
comp38082_c0	5.65	5.38	2083	8.32e-118	PREDICTED: WRKY transcription factor 6-like	WRKY
comp38340_c0	2.11	1.9	1831	1.75e-73	PREDICTED: probable WRKY transcription factor 14-like	WRKY
comp38571_c1	23.28	22.21	1188	2.83e-111	PREDICTED: WRKY transcription factor 44-like	WRKY
comp38799_c1	105.7	65.13	933	5.31e-50	WRKY transcription factor 40	WRKY
comp39278_c0	29.01	36.99	1541	5.83e-106	WRKY transcription factor 2	WRKY
comp39372_c0	28.2	27.45	1813	7.33e-61	WRKY transcription factor 11	WRKY
comp40124_c0	20.89	30.49	316	7.3e-23	putative WRKY4 transcription factor	WRKY4
comp40124_c2	18.97	25.31	751	1.95e-18	WRKY family transcription factor	WRKY
comp41104_c0	91.48	69.91	2190	1.71e-150	PREDICTED: probable WRKY transcription factor 33	WRKY33
comp41213_c0	133.06	144.9	1541	8.49e-41	WRKY transcription factor 6	WRKY
comp41789_c0	43.66	46.11	1494	1.68e-112	WRKY transcription factor 2	WRKY
comp42471_c0	8.97	3.75	1632	3.79e-43	putative WRKY transcription factor	WRKY
comp59730_c0	6.15	3.57	1407	3e-55	PREDICTED: probable WRKY transcription factor 13	WRKY
comp8994_c0	73.98	45.26	697	2.4e-30	PREDICTED: probable WRKY transcription factor 28	WRKY
comp8994_c1	68.76	43.12	664	6.83e-28	PREDICTED: probable WRKY transcription factor 28	WRKY
comp964_c0	1.19	1.12	1129	2.12e-42	WRKY transcription factor 55	WRKY
comp176985_c0	0.97	0.59	532	1.19e-32	dehydration-responsive element-binding protein 3-like domain-containing transcription factor 2	EREBP	49
comp19900_c0	4.07	0.82	852	6.87e-20	PREDICTED: ethylene-responsive transcription factor ERF098-like	EREBP
comp19905_c0	1.73	3.92	731	1.48e-43	ERF3 transcription factor	EREBP
comp20595_c0	2.62	3.13	484	9.45e-40	AP2/EREBP transcription factor	EREBP
comp20595_c1	5.92	3.88	296	2.77e-07	AP2/EREBP transcription factor	EREBP
comp21246_c0	35.74	67.86	1023	1.23e-42	transcription factor DcERF1	EREBP
comp21498_c0	12.81	23.44	1971	1.57e-29	PREDICTED: ethylene-responsive transcription factor 3-like	EREBP
comp25142_c0	1.12	1.01	837	7.68e-22	AP2/EREBP-like transcription factor LEAFY PETIOLE	EREBP
comp26135_c0	17.65	14.57	993	4.7e-53	PREDICTED: ethylene-responsive transcription factor ERF010-like	EREBP
comp28397_c1	66.55	85.14	757	3.97e-31	PREDICTED: ethylene-responsive transcription factor 3-like	EREBP
comp29039_c0	28.54	20.2	849	3.88e-08	PREDICTED: ethylene-responsive transcription factor 4-like	EREBP
comp29757_c0	56.1	34.68	1399	4.51e-77	AP2-related transcription factor	EREBP
comp30124_c0	22.51	14.23	1215	1.42e-46	PREDICTED: ethylene-responsive transcription factor CRF4	EREBP/CRF
comp30699_c0	18.9	9.78	1115	5.71e-40	PREDICTED: ethylene-responsive transcription factor 12-like	EREBP
comp32379_c0	13.98	8.18	749	6.54e-21	Ethylene-responsive transcription factor TINY	EREBP
comp33064_c0	40.16	38.91	1266	5.48e-33	Ethylene-responsive transcription factor	EREBP
comp35307_c1	483.31	400.59	1515	7.58e-32	Ethylene-responsive transcription factor, putative	EREBP
comp35808_c0	160.79	101.83	1352	5.81e-52	PREDICTED: ethylene-responsive transcription factor 5-like	EREBP
comp37901_c0	285.11	331.33	1462	2.11e-27	AP2/ERF domain-containing transcription factor	EREBP
comp39856_c1	5.54	3.75	1383	4.28e-100	AP2/EREBP transcriptional factor WRI1	AP2/EREBP
comp42736_c0	107.02	80.33	1452	1.12e-64	AP2-related transcription factor	EREBP
comp44773_c0	291.95	347.18	1359	2.4e-30	PREDICTED: ethylene-responsive transcription factor 3-like	EREBP
comp41927_c0	17.57	16.83	2680	3.55e-173	PREDICTED: AP2-like ethylene-responsive transcription factor AIL6-like	AP2/EREBP
comp41927_c1	6.07	6.24	680	2.39e-16	PREDICTED: AP2-like ethylene-responsive transcription factor AIL5-like	AP2/EREBP
comp39704_c1	5.41	1.37	1000	7.05e-25	PREDICTED: ethylene-responsive transcription factor ERF021-like	EREBP/ERF
comp39815_c0	22.01	18.41	2046	1.9e-130	PREDICTED: ethylene-responsive transcription factor RAP2-7-like	AP2/EREBP
comp40867_c1	25.96	28.53	2186	0	PREDICTED: AP2-like ethylene-responsive transcription factor ANT-like	AP2/EREBP
comp39426_c0	22.63	17.05	1863	1.13e-154	PREDICTED: AP2-like ethylene-responsive transcription factor At2g41710-like	AP2/EREBP
comp39599_c0	2.96	3.16	1404	2.46e-50	PREDICTED: ethylene-responsive transcription factor CRF4	CRF4/EREBP
comp21154_c0	56.21	100.87	1082	5.66e-40	ethylene-responsive transcription factor ERF012-like	ERF
comp74396_c0	8.69	0.44	770	1.13e-15	ethylene-responsive transcription factor ERF012-like	ERF
comp37880_c0	21.6	28.57	1055	4.45e-37	ethylene-responsive transcription factor ERF039	ERF
comp32574_c1	498.69	318.6	447	1.26e-12	ethylene-responsive transcription factor ERF109	ERF
comp35147_c0	99.03	56.61	1277	2.06e-24	Ethylene-responsive transcription factor ERF110	ERF
comp5502_c0	5.78	10.28	213	7.16e-06	Ethylene-responsive transcription factor TINY	ERF
comp25097_c1	2.1	1.8	431	3.22e-08	Ethylene-responsive transcription factor, putative	ERF
comp23073_c0	0.61	0.84	734	1.5e-34	PREDICTED: ethylene-responsive transcription factor CRF2	ERF/CRF
comp26709_c0	6.41	5.15	1343	4.6e-51	PREDICTED: ethylene-responsive transcription factor CRF2	ERF/CRF
comp34076_c0	6.28	3.48	1722	3.15e-58	PREDICTED: ethylene-responsive transcription factor CRF2	ERF/CRF
comp27548_c0	159.76	333.71	1218	6.22e-44	PREDICTED: ethylene-responsive transcription factor ERF003	ERF
comp34822_c0	14.11	6.55	1266	1.71e-36	PREDICTED: ethylene-responsive transcription factor ERF024-like	ERF
comp43167_c0	48.02	47.64	1566	3.73e-59	PREDICTED: ethylene-responsive transcription factor ERF061-like	ERF
comp90504_c0	3.58	1.62	597	2.4e-11	PREDICTED: ethylene-responsive transcription factor ERF098-like	ERF
comp30707_c0	61.4	74.35	1721	5.78e-47	PREDICTED: ethylene-responsive transcription factor ERF118	ERF
comp36205_c0	18.16	27.52	1962	2.79e-49	PREDICTED: ethylene-responsive transcription factor ERF118	ERF
comp38665_c0	14.09	13.82	1441	3.08e-68	PREDICTED: ethylene-responsive transcription factor RAP2-7-like	ERF/RAP2
comp39124_c1	1.58	2.32	1120	3.71e-20	PREDICTED: ethylene-responsive transcription factor RAP2-7-like	ERF/RAP2
comp29408_c0	0.74	0.85	1029	1.26e-104	PREDICTED: AP2-like ethylene-responsive transcription factor AIL6-like	AP2/EREBP
comp32660_c0	16.82	16.26	870	3.42e-44	PREDICTED: AP2-like ethylene-responsive transcription factor ANT-like	AP2/EREBP
comp32562_c0	758.46	513.1	1025	3.47e-44	AP2/ERF domain-containing transcription factor	AP2/ERF	9
comp42069_c0	15.64	16.31	1985	7.26e-06	AP2/ERF domain-containing transcription factor	AP2/ERF
comp25097_c0	2.52	4.17	244	1.63e-19	AP2/ERF domain-containing transcription factor	AP2/ERF
comp42764_c2	93.34	75.28	1707	8.16e-35	AP2/ERF domain-containing transcription factor	AP2/ERF
comp44855_c0	111.72	121.89	1672	8.93e-33	AP2/ERF domain-containing transcription factor	AP2/ERF
comp32574_c0	792.8	528.47	673	3.02e-17	AP2/ERF domain-containing transcription factor	AP2/ERF
comp30444_c0	21.84	26.87	1448	4.18e-23	AP2/ERF domain-containing transcription factor	AP2/ERF
comp41579_c0	5.27	3.79	1277	1.17e-31	AP2/ERF domain-containing transcription factor	AP2/ERF
comp36105_c0	2.97	5.59	1223	2.23e-61	PREDICTED: AP2/ERF and B3 domain-containing transcription factor At1g51120-like	AP2/ERF
comp41238_c0	15.22	8.93	2398	4.07e-108	PREDICTED: heat stress transcription factor A-1-like	HSFF	14
comp42159_c0	9.14	6.65	1654	1.24e-84	PREDICTED: heat stress transcription factor A-2-like	HSFF
comp42092_c0	27.62	22.41	2274	2.02e-112	PREDICTED: heat stress transcription factor A-4a-like	HSFF
comp34398_c1	9.03	7.69	353	6.65e-27	PREDICTED: heat stress transcription factor A-5-like	HSFF
comp39440_c0	156.35	22.5	3005	4.25e-56	PREDICTED: heat stress transcription factor A-6b	HSFF
comp40000_c0	45.37	7.86	2177	1.36e-108	PREDICTED: heat stress transcription factor A-6b	HSFF
comp36140_c0	11.23	6.56	557	3.23e-34	PREDICTED: heat stress transcription factor A-6b-like	HSFF
comp41592_c0	18.86	2.18	572	1.38e-23	PREDICTED: heat stress transcription factor A-6b-like	HSFF
comp5421_c0	1.51	2.1	259	1.82e-31	PREDICTED: heat stress transcription factor A-6b-like	HSFF
comp41637_c0	43.31	18.98	1213	5.23e-80	PREDICTED: heat stress transcription factor B-2a-like	HSFF
comp41648_c0	82.42	45.68	2109	7.83e-106	PREDICTED: heat stress transcription factor B-2b	HSFF
comp21403_c0	80.25	105.86	1351	8.85e-57	PREDICTED: heat stress transcription factor B-3-like	HSFF
comp39563_c1	13.06	12.42	1088	6.25e-67	PREDICTED: heat stress transcription factor B-4	HSFF
comp11712_c0	8.79	13	1505	7.01e-71	PREDICTED: heat stress transcription factor C-1 hypothetical protein	HSFF
comp25686_c0	1.7	1.98	523	8.31e-20	AP2 domain class transcription factor	AP2	7
comp30130_c1	23.96	35.65	771	1.43e-57	AP2 domain transcription factor	AP2
comp339487_c0	0.42	0.96	432	1.37e-38	AP2 domain-containing transcription factor	AP2
comp30130_c0	51.18	66	716	4.77e-64	AP2 domain-containing transcription factor	AP2
comp40458_c0	14.82	16.22	2112	1.18e-75	AP2 domain-containing transcription factor	AP2
comp27449_c0	238.78	289.97	960	1.42e-45	dehydration-responsive element-binding protein 3-like AP2 domain-containing transcription factor 2	AP2
comp39124_c0	4.07	4.86	597	7.5e-12	AP2 transcription factor SlAP2d	AP2
comp20044_c1	3.17	1.42	475	4.34e-07	ARF domain class transcription factor	ARF	5
comp37265_c0	42.22	24.53	1720	1.3e-31	ARF domain class transcription factor	ARF
comp42543_c0	34.09	45	6120	0	ARF domain class transcription factor	ARF
comp18119_c0	3.07	1.7	410	5.29e-11	ARF domain class transcription factor	ARF
comp38985_c0	15.9	14.26	1270	1.17e-76	ARF domain class transcription factor	ARF
comp35958_c0	3.23	1.78	942	6.05e-31	BZIP domain class transcription factor	BZIP	13
comp29829_c0	19.78	7.4	1201	8.55e-38	BZIP domain class transcription factor	BZIP
comp35125_c0	1.53	2.17	325	5.14e-39	bZIP transcription factor bZIP80	bZIP
comp20270_c0	0.5	1.66	260	2.63e-11	bZIP transcription factor	bZIP
comp15502_c0	0.9	0.63	778	6.18e-39	transcription factor bZIP63	bZIP
comp38404_c0	17.32	26.46	1308	1.92e-20	bZIP transcription factor	bZIP
comp30836_c0	49.39	31.65	1284	1.95e-57	bZIP transcription factor	bZIP
comp38710_c0	70.63	81.17	965	8.32e-32	BZIP transcription factor ATB2	bZIP
comp44137_c2	132.29	134.63	3901	3.22e-56	PREDICTED: transcription factor bZIP70	bZIP
comp7995_c0	0.88	0.84	900	4.8e-38	PREDICTED: transcription factor bZIP70	bZIP
comp39454_c0	4.75	4.48	814	5.07e-62	BZIP transcription factor bZIP107	BZIP
comp42502_c0	17.82	17.14	1642	7.08e-89	bZIP transcription factor bZIP117	bZIP
comp3637_c0	0.92	0.79	410	7.09e-23	bZIP transcription factor bZIP132	bZIP
comp28644_c0	0.69	1.17	340	4.94e-13	GRAS family transcription factor	GRAS	20
comp43767_c1	10.55	8.45	580	9.72e-13	GRAS family transcription factor	GRAS
comp31500_c0	3.01	2.47	1641	3.97e-143	GRAS family transcription factor	GRAS
comp43641_c0	3.03	5.13	2390	4.34e-143	GRAS family transcription factor	GRAS
comp38584_c0	2.44	2.93	504	6.86e-19	GRAS family transcription factor	GRAS
comp31706_c0	2.89	1.15	2530	0	GRAS family transcription factor	GRAS
comp35611_c0	25.4	22.26	3034	0	GRAS family transcription factor	GRAS
comp38183_c2	3.41	3.7	722	1.97e-121	GRAS family transcription factor	GRAS
comp38682_c0	20.31	19.08	3174	0	GRAS family transcription factor	GRAS
comp28644_c0	0.69	1.17	340	4.94e-13	GRAS family transcription factor	GRAS
comp43767_c1	10.55	8.45	580	9.72e-13	GRAS family transcription factor	GRAS
comp31500_c0	3.01	2.47	1641	3.97e-143	GRAS family transcription factor	GRAS
comp43641_c0	3.03	5.13	2390	4.34e-143	GRAS family transcription factor	GRAS
comp38584_c0	2.44	2.93	504	6.86e-19	GRAS family transcription factor	GRAS
comp31706_c0	2.89	1.15	2530	0	GRAS family transcription factor	GRAS
comp35611_c0	25.4	22.26	3034	0	GRAS family transcription factor	GRAS
comp38183_c2	3.41	3.7	722	1.97e-121	GRAS family transcription factor	GRAS
comp38682_c0	20.31	19.08	3174	0	GRAS family transcription factor	GRAS
comp30178_c1	1.06	1.91	2004	0	GRAS family transcription factor	GRAS
comp30178_c1	1.06	1.91	2004	0	GRAS family transcription factor	GRAS
comp36900_c2	3.54	5.11	2046	4.16e-102	GRF domain class transcription factor	GRF	1
comp28332_c1	121.49	41.93	469	2.84e-70	NAC domain class transcription factor	NAC	7
comp37549_c0	12.71	12.73	738	8.74e-80	NAC domain class transcription factor	NAC
comp38841_c0	3.37	4.02	1046	7.72e-40	NAC domain class transcription factor	NAC
comp41992_c3	5.98	2.74	660	2.16e-07	NAC domain class transcription factor	NAC
comp42200_c0	43.58	20.14	1661	3.42e-26	NAC domain class transcription factor	NAC
comp30681_c0	1.06	0.75	1029	6.91e-37	wood-associated NAC domain transcription factor 5A	NAC
comp42245_c0	10.04	5.93	386	4.46e-20	NAC domain class transcription factor	NAC
comp40151_c2	1.99	1.84	640	3.11e-12	Nuclear transcription factor Y subunit A-7, partial	NFYA	19
comp32992_c0	32.62	31.65	1106	1.1e-68	nuclear transcription factor Y subunit B-3	NFYA
comp21570_c0	31.95	33.09	1356	3.93e-67	nuclear transcription factor Y subunit C8	NFYA
comp26460_c0	1.58	3.07	693	1.25e-10	PREDICTED: nuclear transcription factor Y subunit A-1	NFYA
comp21478_c0	24.96	23.34	1493	1.8e-80	PREDICTED: nuclear transcription factor Y subunit A-1	NFYA
comp34120_c0	37.1	44.11	1355	6.32e-69	PREDICTED: nuclear transcription factor Y subunit A-1	NFYA
comp34785_c0	4.05	3	1458	7.04e-58	PREDICTED: nuclear transcription factor Y subunit A-10-like	NFYA
comp38339_c0	8.12	10.55	326	9.94e-15	PREDICTED: nuclear transcription factor Y subunit A-1-like	NFYA
comp37013_c0	26.3	16.88	2131	2.91e-40	PREDICTED: nuclear transcription factor Y subunit A-1-like	NFYA
comp42451_c0	5.7	5.46	1462	3.42e-82	PREDICTED: nuclear transcription factor Y subunit A-3-like	NFYA
comp40151_c2	1.99	1.84	640	3.11e-12	Nuclear transcription factor Y subunit A-7, partial	NFYA
comp32992_c0	32.62	31.65	1106	1.1e-68	nuclear transcription factor Y subunit B-3	NFYB
comp21570_c0	31.95	33.09	1356	3.93e-67	nuclear transcription factor Y subunit C8	NFYC
comp30450_c0	15.61	9.54	1028	4.75e-42	PREDICTED: nuclear transcription factor Y subunit B-5-like	NFYA
comp9281_c0	1.91	0.35	437	8.51e-63	PREDICTED: nuclear transcription factor Y subunit B-5-like	NFYA
comp33297_c0	20.63	28.2	859	6.94e-42	PREDICTED: nuclear transcription factor Y subunit B-8	NFYA
comp26224_c0	119.16	157.29	1024	7.04e-91	PREDICTED: nuclear transcription factor Y subunit B-8-like isoform 2	NFYA
comp32860_c0	67.28	72.04	646	1.03e-48	PREDICTED: nuclear transcription factor Y subunit B-8-like isoform 2	NFYA
comp36044_c0	3.21	1.52	826	2.03e-46	PREDICTED: nuclear transcription factor Y subunit gamma	NFYA
comp42978_c0	6.72	7.84	3047	0	nuclear transcription factor, X-box binding, putative	NFXL1, OZFP	1
comp26424_c0	14.78	13.51	859	1.02e-36	GATA domain class transcription factor	GATA	18
comp26424_c2	18.78	12.66	470	1.75e-09	GATA domain class transcription factor	GATA
comp4653_c0	0.67	0.33	536	7.49e-39	GATA transcription factor	GATA
comp42217_c0	18.08	13.1	1534	9.46e-116	GATA transcription factor, putative	GATA
comp17268_c0	29.48	19.6	1139	7.62e-50	PREDICTED: GATA transcription factor 16	GATA
comp56014_c0	11.47	5.43	643	1.53e-26	PREDICTED: GATA transcription factor 16-like	GATA
comp45422_c0	69.73	63.98	1338	2.6e-53	PREDICTED: GATA transcription factor 1-like	GATA
comp41270_c0	7.51	5.11	1222	3.13e-59	PREDICTED: GATA transcription factor 28-like	GATA
comp29584_c0	29.08	22.48	2157	4.68e-105	PREDICTED: GATA transcription factor 28-like	GATA
comp34177_c0	20.28	39.36	1361	7.75e-111	PREDICTED: GATA transcription factor 9	GATA
comp35306_c0	485.13	584.89	1454	5.99e-98	PREDICTED: GATA transcription factor 9-like	GATA
comp35999_c0	3.99	3.14	1150	7.26e-93	PREDICTED: GATA transcription factor 9	GATA
comp34983_c1	63.21	105.07	1409	5.41e-94	PREDICTED: GATA transcription factor 9-like	GATA
comp26424_c0	14.78	13.51	859	1.02e-36	GATA domain class transcription factor	GATA
comp33193_c0	1.67	0.92	1054	1.32e-29	PREDICTED: LOW QUALITY PROTEIN: GATA transcription factor 18-like	GATA
comp26424_c2	18.78	12.66	470	1.75e-09	GATA domain class transcription factor	GATA
comp4653_c0	0.67	0.33	536	7.49e-39	GATA transcription factor	GATA
comp42217_c0	18.08	13.1	1534	9.46e-116	GATA transcription factor, putative	GATA
comp30253_c0	5.66	8.34	1856	9.92e-87	PREDICTED: transcription factor TCP15-like	TCP15	11
comp43461_c0	6.5	6.88	1383	8.78e-62	PREDICTED: transcription factor TCP19-like	TCP
comp2516_c0	0.7	0.93	1258	4.5e-64	PREDICTED: transcription factor TCP4-like	TCP
comp422217_c0	0.77	0.66	367	3.45e-07	PREDICTED: transcription factor TCP5-like	TCP
comp19816_c0	1.95	3.55	1016	9.8e-48	PREDICTED: transcription factor TCP8-like	TCP8
comp29258_c0	13	17.97	2085	1.27e-96	PREDICTED: transcription factor TCP8-like	TCP
comp528445_c0	0.39	0.53	619	3.81e-58	TCP family transcription factor TCP4	TCP
comp27938_c1	5.19	2.94	474	3.97e-23	TCP family transcription factor-like protein	TCP
comp88774_c0	2.89	2.67	1086	3.73e-37	TCP transcription factor 10	TCP
comp38426_c0	11.71	14.66	1648	1.45e-60	TCP transcription factor 14	TCP
comp30517_c0	28.63	32.09	1468	9.44e-82	PREDICTED: transcription factor TCP9-like	TCP
comp32551_c0	8.45	7.42	1880	1.54e-171	PREDICTED: trihelix transcription factor GT-1	Trihelix	7
comp20875_c0	9.99	10.33	1955	1.5e-97	PREDICTED: trihelix transcription factor GT-2-like	Trihelix
comp28266_c0	59.69	36.62	1532	4.28e-92	PREDICTED: trihelix transcription factor GT-2-like	Trihelix
comp41953_c0	7.65	4.49	1633	4.35e-74	PREDICTED: trihelix transcription factor GT-2-like	trihelix
comp33518_c1	17.56	17.76	1178	5.18e-35	PREDICTED: trihelix transcription factor GT-2-like	Trihelix
comp21184_c0	47.12	36.21	2129	7.23e-60	PREDICTED: trihelix transcription factor GT-3a	Trihelix
comp38403_c0	5.98	8.35	2181	7.49e-100	PREDICTED: trihelix transcription factor GTL2-like	Trihelix
comp29202_c0	6.21	7.77	523	2.7e-40	PREDICTED: general transcription factor IIE subunit 1-like	TFIIE1	22
comp38090_c1	23.44	26.83	1338	1.36e-72	PREDICTED: general transcription factor IIE subunit 1-like	TFIIE1, GTF2E1, TFA1, tfe
comp41483_c0	24.95	28.58	2097	0	PREDICTED: general transcription factor IIE subunit 1-like	TFIIE1, GTF2E1, TFA1, tfe
comp27864_c1	2.7	3.27	875	1.19e-72	PREDICTED: general transcription factor IIE subunit 2	TFIIE2, GTF2E2, TFA2
comp28706_c0	45.89	48.48	1215	2.25e-143	Transcription initiation factor IIF subunit beta, putative	TFIIF2, GTF2F2, TFG2
comp27308_c0	2.66	1.82	716	1.91e-65	PREDICTED: general transcription factor IIF subunit 2	TFIIF2, GTF2F2, TFG2
comp25246_c0	1.41	2.27	205	2.71e-18	PREDICTED: general transcription factor IIH subunit 2	TFIIH2, GTF2H2, SSL1	4
comp37907_c1	8.88	10.46	1689	0	PREDICTED: general transcription factor IIH subunit 2	TFIIH2, GTF2H2, SSL1
comp34053_c0	6.15	8.5	621	4.8e-32	PREDICTED: general transcription factor IIH subunit 5	TFIIH5
comp44100_c0	80.69	99.47	2620	1.42e-60	PREDICTED: general transcription factor IIH subunit 3	TFIIH3, GTF2H3, TFB4
comp42896_c0	5.35	5.56	2036	0	PREDICTED: transcription initiation factor TFIID subunit 6-like	TFIID	7
comp8648_c0	34.12	41.89	932	4.73e-66	PREDICTED: transcription initiation factor TFIID subunit 10-like	TFIID
comp33675_c0	11.75	10.67	1161	2.69e-72	Transcription initiation factor TFIID subunit, putative	TFIID
comp29978_c0	26.69	29.72	924	2.48e-62	PREDICTED: transcription initiation factor TFIID subunit 13-like isoform 3 >gi|225437519|ref|XP_002275335.1| PREDICTED: transcription initiation factor TFIID subunit 13-like isoform 2 [Vitis vinifera] >gi|225437521|ref|XP_002275286.1| PREDICTED: transcription initiation factor TFIID subunit 13-like isoform 1 [Vitis vinifera] >gi|359480146|ref|XP_003632408.1| PREDICTED: transcription initiation fa…	TFIID
comp39248_c0	10.37	23.68	4667	0	PREDICTED: transcription initiation factor TFIID subunit 2-like isoform 1	TFIID
comp34363_c0	29.6	31.49	2451	0	PREDICTED: transcription initiation factor TFIID subunit 5-like isoform 2	TFIID
comp41131_c0	5.99	5.58	2125	0	PREDICTED: transcription initiation factor TFIID subunit 6-like	TFIID
comp39143_c1	49	53.04	750	7.59e-66	transcription initiation factor iia (tfiia), gamma chain, putative (tfiia), gamma chain, putative [Ricinus communis]	TFIIA2, GTF2A2, TOA2
comp505_c0	3.11	1.27	232	3.14e-19	PREDICTED: transcription initiation factor IIB-2	TFIIB, GTF2B, SUA7, tfb
comp42583_c1	6.73	6.22	377	8.55e-78	PREDICTED: transcription initiation factor IIB-2	TFIIB, GTF2B, SUA7, tfb
comp35375_c0	2.29	0.6	922	1.47e-09	Transcription initiation factor IIB	TFIIB, GTF2B, SUA7, tfb
comp35034_c0	112.46	82.59	1528	0	transcription initiation factor IIB-2	TFIIB, GTF2B, SUA7, tfb
comp31957_c0	27.92	15.52	1941	8.12e-74	PREDICTED: MADS-box transcription factor 26	MADS	4
comp29738_c0	100.23	102.62	1397	3.29e-61	MADS9, AGL24 mads-box transcription factor	MADS
comp43426_c0	22.19	10.82	1963	7.93e-75	PREDICTED: MADS-box transcription factor 27	MADS
comp39816_c0	5.81	3.46	903	6.09e-42	PREDICTED: MADS-box transcription factor 27-like	MADS
comp34793_c0	19.47	7.02	269	3.7e-09	DOF domain class transcription factor	DoF	3
comp20437_c1	9.91	8.13	233	5.55e-11	Dof-domain transcription factor protein	DOF
comp32586_c0	16.15	15.57	711	1.33e-47	Dof-domain transcription factor protein	DoF
comp30751_c0	13.22	11.67	1647	1.28e-155	PREDICTED: transcription factor TGA1	TGA	3
comp40146_c1	9.21	3.05	1205	1.95e-113	PREDICTED: transcription factor TGA4	TGA
comp41683_c0	10.6	4.93	1721	1.18e-133	PREDICTED: transcription factor TGA4	TGA
comp32225_c0	10.68	12.8	1687	1.26e-56	PREDICTED: transcription factor UNE10-like	UNE	4
comp35145_c0	93.86	71.88	1597	1.49e-90	PREDICTED: transcription factor UNE12 product	UNE
comp36834_c0	15.9	10.92	793	2.21e-56	PREDICTED: transcription factor UNE12-like	UNE12
comp29626_c0	48.33	107.83	1953	2.44e-63	PREDICTED: transcription factor UNE12-like	UNE
comp27524_c0	5.8	3.27	1090	3.27e-74	PREDICTED: transcription factor RF2b	RF2B	4
comp36180_c1	13.61	13.23	1334	7.82e-38	PREDICTED: transcription factor RF2b-like	RF2B
comp26677_c0	12.64	9.31	1266	8.89e-100	PREDICTED: transcription factor RF2b-like	RF2b
comp36180_c0	5.26	5.02	871	5.34e-68	PREDICTED: transcription factor RF2b-like	RF2B
comp160059_c0	1.16	2.14	367	1.1e-09	PREDICTED: transcription factor PIF1-like	PIFI	3
comp33070_c0	1.79	2.72	2221	1.98e-102	PREDICTED: transcription factor PIF1-like	PIFI
comp41217_c0	2.26	16.51	2651	7.17e-56	PREDICTED: transcription factor PIF1-like	PIF1
comp31844_c0	3.49	3.44	238	4.17e-17	transcription factor (E2F)	E2F1_3	2
comp41900_c1	40.33	31.36	2414	0	transcription factor (E2F)	E2F1_3
comp34046_c0	3.72	2.33	598	6.36e-06	PREDICTED: probable transcription factor KAN4-like	KAN4	2
comp39311_c0	5.09	3.22	1591	4.25e-50	PREDICTED: probable transcription factor KAN4-like	KAN4
comp36899_c0	11.45	11.13	1532	1.85e-103	PREDICTED: transcription factor ASG4-like	ASG4	2
comp35866_c0	7.46	5.65	1531	4.22e-108	PREDICTED: transcription factor ASG4-like	ASG4
comp748204_c0	0.31	0.52	302	2.45e-34	c2h2 transcription factor	c2h2	3
comp38774_c0	68.74	73.55	2553	2.57e-91	C2H2L domain class transcription factor	c2h2
comp43598_c0	10.4	10.71	3219	3.88e-38	C2H2L domain class transcription factor	c2h2
comp36299_c0	45.69	48.63	2657	1.89e-127	transcription factor hy5, putative	HY5	2
comp40755_c1	7.76	8.98	2147	8.41e-106	transcription factor hy5, putative	HY5
comp44894_c0	131.64	202.43	828	9.09e-72	putative transcription factor BTF3	BTF3	4
comp21256_c0	20.96	23.97	234	1.59e-11	transcription factor btf3, putative	BTF3
comp21256_c1	50.61	74.4	762	7.67e-58	PREDICTED: transcription factor BTF3	BTF3
comp30005_c1	88.98	115.26	560	2.75e-62	PREDICTED: transcription factor BTF3	BTF3
comp41585_c0	11.16	17.64	1147	1.51e-18	PREDICTED: transcription factor GTE4-like	GTE4	3
comp21392_c0	67.01	59.49	2534	1.75e-43	PREDICTED: transcription factor GTE9-like	GTE9
comp41398_c0	281.31	208.21	6815	9.93e-139	PREDICTED: LOW QUALITY PROTEIN: transcription factor GTE10-like	GTE10
comp32357_c0	3.95	2.67	1654	1.64e-68	PREDICTED: transcription factor VIP1-like	VIPI	2
comp42847_c1	31.47	31.56	1900	6.02e-59	PREDICTED: transcription factor VIP1-like	VIPI
comp591022_c0	2.02	0.82	219	1.08e-13	PREDICTED: transcription factor HBP-1b(c1)	HBP	2
comp37148_c0	32.68	27.99	2033	3.22e-149	Transcription factor HBP-1b(c1), putative	HBP
comp39602_c0	22.03	12.6	2957	2.18e-149	PREDICTED: transcription factor BIM1-like	BIM1	2
comp42929_c0	5.23	5.51	3098	4.09e-122	PREDICTED: transcription factor BIM1-like	BIM1
comp30229_c1	10.18	14.1	492	7.17e-51	PREDICTED: transcription factor Pur-alpha 1-like	Pur-alpha	2
comp35763_c0	71.53	92.42	1836	1.11e-168	PREDICTED: transcription factor Pur-alpha 1-like	Pur-alpha
comp31865_c0	2.28	2.1	1420	9.45e-48	PREDICTED: transcription factor SPATULA	SPATULA	2
comp36994_c0	3.12	4.75	1284	3.89e-32	PREDICTED: transcription factor SPATULA product	SPATULA
comp20951_c0	14.7	13.22	1545	1.79e-110	Transcription factor RF2a, putative	RF2a	2
comp28471_c1	1.46	3.2	1044	4.76e-96	Transcription factor RF2a, putative	RF2a
comp32873_c0	19.59	23.6	2636	0	C3HL domain class transcription factor	C3HL
comp18941_c0	0.54	1.15	318	4.43e-10	C6 transcription factor	C6
comp187065_c0	1.45	0.4	757	2.64e-56	CBF/DREB1 transcription factor	CBF/DREB
comp26969_c0	808.08	470.52	1193	2.1e-52	CBF-like transcription factor [Vitis riparia]	CBF
comp273768_c0	0.83	0.72	471	3.11e-28	ccaat-binding transcription factor, putative	CCAAT
comp33478_c1	36.89	26.27	474	7.02e-43	class I KNOX homeobox transcription factor	MEIS1
comp43290_c1	111.59	133.64	1915	1.24e-69	COL domain class transcription factor	COL
comp43545_c0	24.18	16	3433	6.17e-50	CRT/DRE-binding transcription factor	CRT/DRE
comp459577_c0	0.91	0.43	521	3.79e-15	PREDICTED: transcription factor UPBEAT1-like	UPBEAT1
comp38363_c0	13.36	12.01	1723	2.31e-147	PREDICTED: transcription factor-like protein DPB	TFDP1
comp43263_c0	366.28	259	2052	2.28e-150	MYC1b transcription factor	MYC2	1
comp27737_c1	27	38.67	885	9.28e-45	Transcriptional factor TINY, putative	TINY
comp26829_c0	1.85	5.69	1099	6.96e-90	YABBY domain class transcription factor	YABBY
comp24377_c0	2.39	0.41	299	7.58e-11	zinc-finger transcription factor	ZF
comp356569_c0	1.04	0.59	386	1.25e-20	PREDICTED: B3 domain-containing transcription factor VRN1-like	VRN
comp32304_c0	1.73	2.41	2003	1.27e-126	PREDICTED: probable transcription factor PosF21	POSF
comp38664_c0	5.04	2.18	1368	0	PREDICTED: scarecrow-like transcription factor PAT1-like	PAT
comp32557_c0	1.97	1.44	1316	1.94e-58	PREDICTED: transcription factor BEE 3-like	BEE3-like
comp29361_c0	22.72	19.77	593	8.98e-26	PREDICTED: transcription factor CPC	CPC
comp33043_c1	4.24	1.57	1147	2.63e-64	PREDICTED: transcription factor GLABRA 3-like	GLABRA
comp43264_c0	15.9	47.59	2348	4.08e-07	wd40 protein, putative	WD40
comp339001_c0	4	0.44	256	7.42e-07	putative basic leucine-zipper transcription factor fragment, partial	--
comp21959_c0	6.27	3.35	846	5.36e-22	transcription factor	--
comp48104_c0	22.13	25.4	596	2.85e-51	transcription factor	--
comp35045_c0	123.82	124.13	754	7.33e-08	Transcription factor	--
comp42483_c0	15.34	18.24	2530	0	PREDICTED: transcription factor 25	--
comp31844_c1	2.19	2.62	822	9.16e-07	transcription factor	--
comp19852_c0	4.36	3.09	571	3.2e-08	transcription factor, putative	--
comp23048_c0	0.82	1.49	723	7.73e-08	transcription factor, putative	--
comp26105_c1	0.37	1.12	548	4.21e-09	transcription factor, putative	--
comp26800_c0	1.3	0.49	424	1.71e-79	transcription factor, putative	--
comp27123_c1	5.57	8.19	1414	1.92e-59	transcription factor, putative	--
comp27948_c0	28.27	43.69	783	1.36e-26	transcription factor, putative	--
comp28480_c1	2.01	1.68	277	3.19e-24	transcription factor, putative	--
comp21255_c0	25.85	54.07	1203	1.46e-23	transcription factor, putative	--
comp37735_c0	4.96	2.06	814	4.27e-20	transcription factor, putative	--
comp43794_c0	12.51	4.83	1830	7.93e-47	transcription factor, putative	--
comp31581_c0	1.95	1.99	2115	2.86e-151	transcription factor, putative	--
comp42936_c3	34.89	35.93	2716	2.47e-158	transcription factor, putative	--
comp35591_c0	28.98	21.72	2610	9.2e-167	transcription factor, putative	--
comp34131_c0	5.58	6.89	1414	6.18e-103	transcription factor, putative	--
comp43161_c0	6.8	4.84	4244	0	transcription factor, putative	--
comp40498_c0	50.56	41.44	2737	0	transcription factor, putative	--
comp40313_c0	16.03	13.35	3014	6.2e-98	transcription factor, putative	--
comp38785_c0	23.9	21.53	3205	0	transcription factor, putative	--
comp38126_c1	1.52	1.06	1951	2.68e-76	transcription factor, putative	--
comp42414_c0	1.4	2.57	547	1.68e-101	transcription factor, putative	--
comp41316_c0	11.3	8.2	1720	4.09e-60	transcription factor, putative	--
comp38828_c0	8.96	6.65	1614	1.24e-46	transcription factor, putative	--
comp43995_c0	15.78	17.29	6723	0	transcription factor, putative	--
comp42465_c0	10.42	16.1	2785	4.26e-68	transcription factor, putative	--
comp34780_c0	1.74	0.6	1336	1.36e-53	transcription factor, putative	--
comp23416_c0	0.34	1.17	1356	3.69e-49	transcription factor, putative	--
comp26234_c1	14.33	13.7	860	1.27e-20	transcription regulator, putative	--

## Sheet: MYB
gene_id	CK_R_FPKM	RM_R_FPKM	Gene Length	E-value	Annotation	Gene family
comp18844_c0	56.7	6.89	1150	2.04e-57	PREDICTED: transcription factor MYB44-like	MYBP
comp36255_c0	4.05	2.98	1048	8.64e-64	PREDICTED: transcription repressor MYB4-like	MYBP
comp37571_c0	3.49	3.25	1015	1.25e-161	transcription factor MYB1	MYBP
comp37988_c1	5.3	1.84	729	1.98e-13	transcription factor	MYBP
comp169_c1	1.16	0.68	390	4.23e-38	MYB transcription factor	MYBP
comp8159_c0	46.37	32.85	1146	1.12e-133	transcription factor MYB3 [Fagopyrum tataricum]	MYBP
comp32708_c0	124.54	119.91	2061	3.34e-78	PREDICTED: transcription factor MYB44-like	MYBP
comp22004_c0	7.98	7.82	1103	2.25e-79	PREDICTED: transcription repressor MYB4	MYBP
comp34435_c1	9.31	5.35	417	2.47e-23	PREDICTED: cyclin-D-binding Myb-like transcription factor 1-like	MYB
comp10320_c0	0.95	1.97	354	5.93e-49	PREDICTED: transcription factor MYB46-like	MYBp
comp1369_c0	0.57	2.28	1082	2.13e-16	PREDICTED: transcription factor MYB46 [Vitis vinifera] >gi|297746322|emb|CBI16378.3| unnamed protein product [Vitis vinifera]	MYBP
comp14265_c0	16.75	21.8	1132	5.89e-63	PREDICTED: transcription factor MYB59-like [Vitis vinifera]	MYBP
comp1643_c0	1.29	3.01	371	1.77e-52	myb-related transcription factor	MYBP
comp102519_c0	1.06	3.2	543	8.24e-14	myb-related transcription factor	MYBP	46
comp19860_c0	2.08	4.1	1370	4.89e-87	MYBR domain class transcription factor	MYBP
comp20505_c0	1.17	2.77	315	1.02e-22	putative MYB transcription factor	MYBP
comp21285_c0	218.82	255.36	1242	1.19e-66	putative MYB transcription factor	MYBP
comp23090_c0	0.72	1.38	903	6.02e-62	predicted protein MYB transcription factor	MYBP
comp26569_c1	6.82	11.32	560	4.04e-74	predicted protein MYB transcription factor	MYBP
comp27531_c0	2.73	6.25	661	3.84e-20	putative transcription factor	MYBP
comp28772_c0	19.02	49.07	1444	6.04e-79	myb-related transcription factor LBM4	MYBP
comp28923_c0	2.49	3.45	1094	3.21e-39	MYB transcription factor MYB89	MYBP
comp30250_c0	215.37	304.78	1053	3.11e-76	putative MYB transcription factor	MYBP
comp30355_c1	10.16	11.27	1195	5.66e-60	PREDICTED: myb family transcription factor APL-like	MYBP
comp31285_c0	3.75	4.82	912	5.38e-78	PREDICTED: transcription factor WER	ER/MYBP
comp31481_c0	8.6	9.45	501	1.64e-14	myb family transcription factor-related protein	MYBP
comp31534_c0	1.21	3.46	499	9.42e-10	myb domain protein 43	MYBP
comp32288_c0	55.71	58.8	2606	1.12e-94	PREDICTED: transcription factor MYB44-like	MYBP
comp32832_c0	9.54	42.9	1440	2.98e-82	PREDICTED: transcription factor MYB44	MYBP
comp33754_c0	1.81	5.92	220	3.37e-44	MYB transcription factor MYB65	MYBP
comp33977_c0	7.55	11.44	1341	2.06e-82	MYB-like DNA-binding domain protein	MYBP
comp34193_c0	16.44	18.37	1383	8.48e-60	MYB transcription factor MYB65	MYBP
comp34502_c0	13.55	15.84	2588	6.05e-123	PREDICTED: transcription factor GAMYB-like	MYBP
comp35600_c0	4.07	8.04	1203	1.68e-65	putative transcription factor	MYBP
comp36199_c0	5.22	9.94	1214	1.8e-79	PREDICTED: transcription factor MYB86-like	MYBP
comp36831_c1	10.34	16.59	918	2.45e-30	PREDICTED: transcription factor TRY	MYBP
comp36866_c0	8.36	12.49	1603	8.22e-18	MYB transcription factor	MYBP
comp38768_c0	90.82	162.93	1953	2.07e-147	myb family transcription factor	MYBP
comp41014_c0	128.85	129.3	1794	4.4e-123	MYBR domain class transcription factor	MYBR
comp41460_c0	4.19	5.61	422	1.12e-67	myb-like transcription factor 6	MYBP
comp41460_c1	2.58	3.27	853	3.47e-15	PREDICTED: transcription repressor MYB4	MYBP
comp41507_c0	11.9	16.2	1636	1.12e-65	PREDICTED: transcription factor MYB1R1 isoform 2	MYB1R1
comp41715_c0	26.08	60.66	1644	2.45e-123	transcription factor MYB2 [Fagopyrum tataricum]	MYBP
comp42842_c0	29.06	40.58	1521	1.1e-54	MYBR domain class transcription factor	MYBR
comp43869_c0	7.02	32.42	2852	8.27e-55	putative c-myb-like transcription factor	MYB
comp43997_c0	6.28	7.05	3028	6.54e-102	PREDICTED: transcription factor GAMYB-like	MYBP
comp26569_c0	5.36	10.69	739	3.2e-31	R2R3-MYB transcription factor	R2R3-MYBP	9
comp34952_c1	3.27	4.34	1014	2.5e-09	R2R3-MYB transcription factor MYB1.2	R2R3-MYB
comp234_c0	0.67	1.83	322	8.99e-60	R2R3-MYB transcription factor	R2R3-MYBP
comp200067_c0	1.41	1.42	335	2.24e-10	R2R3-MYB transcription factor R2R3-MYB transcription factor	R2R3-MYB
comp36885_c1	5.95	13.97	347	2.39e-63	tannin-related R2R3 MYB transcription factor, partial	R2R3 MYB
comp648_c0	0.49	1.29	425	5.38e-20	R2R3-MYB transcription factor MYB3	R2R3-MYB
comp325142_c0	1.96	0.59	248	2.38e-41	tannin-related R2R3 MYB transcription factor, partial	R2R3-MYBP
comp35965_c0	170.77	127.6	1746	4.76e-79	putative R2R3-MYB transcription factor	R2R3-MYB
comp30790_c0	0.7	0.47	477	1.45e-83	R2R3-MYB transcription factor truncatula]	R2R3-MYBP

## Sheet: bHLH
gene_id	CK_R_FPKM	RM_R_FPKM	Gene Length	E-value	Annotation	Gene family
comp10032_c0	13.91	13.02	1295	2.27e-70	PREDICTED: transcription factor bHLH96-like	bHLH96	48
comp11656_c0	46.85	41.93	1344	1.84e-108	transcription factor bHLH	bHLH
comp21477_c0	30.49	9.58	788	2.61e-23	PREDICTED: transcription factor bHLH135	bHLH
comp5441_c0	1.55	1.13	487	3.23e-33	PREDICTED: transcription factor bHLH135	bHLH
comp21924_c1	4.37	3.67	1180	5.73e-88	basic helix-loop-helix transcription factor protein	bHLH
comp21924_c0	5.84	4.98	772	1.63e-67	basic helix-loop-helix transcription factor protein	bHLH
comp26242_c1	1.98	0.81	230	1.94e-07	bhlh transcription factor, putative	bHLH
comp28875_c0	89.77	68.75	1462	4.73e-119	transcription factor bHLH	bHLH
comp42186_c0	5.47	4.28	2608	0	PREDICTED: transcription factor bHLH140-like	bHLH140
comp30560_c1	27.03	25.59	686	4.62e-30	PREDICTED: transcription factor bHLH93	bHLH
comp32754_c0	4.18	2.68	1182	4.84e-82	PREDICTED: transcription factor bHLH71	bHLH
comp34800_c1	3.75	2.03	939	3.97e-53	PREDICTED: transcription factor bHLH60	bHLH
comp35027_c0	105.25	102.87	1383	1.34e-30	PREDICTED: transcription factor bHLH149	bHLH
comp38831_c1	7.51	5.68	975	2.56e-71	PREDICTED: transcription factor bHLH62-like	bHLH
comp36905_c0	17.96	9.45	1048	3.61e-51	PREDICTED: transcription factor bHLH128-like	bHLH
comp35993_c1	6.04	5.16	985	1.63e-77	PREDICTED: transcription factor bHLH35	bHLH
comp41041_c0	9.72	9.01	1700	1.01e-168	PREDICTED: transcription factor bHLH13	bHLH
comp44184_c0	8.88	8.21	4231	0	bHLH transcriptional factor AN1 homolog	bHLH
comp44763_c0	233.73	389.95	1631	1.39e-79	PREDICTED: transcription factor bHLH35	bHLH
comp44926_c0	131.86	144.49	2539	2.69e-63	PREDICTED: LOW QUALITY PROTEIN: transcription factor bHLH145-like	bHLH
comp41946_c0	192.09	274.91	3102	0	basic helix-loop-helix transcription factor protein	bHLH
comp14756_c0	0.44	1.74	1674	9.57e-62	PREDICTED: transcription factor bHLH123-like	bHLH
comp21439_c0	95.76	120.02	1664	6.87e-71	PREDICTED: transcription factor bHLH96-like	bHLH
comp21944_c0	5.82	5.96	977	2.81e-60	PREDICTED: transcription factor bHLH106-like	bHLH
comp22251_c0	5.54	8.19	1119	5.53e-63	BHLH domain class transcription factor	bHLH
comp25069_c0	0.7	1.77	438	3.95e-13	PREDICTED: putative transcription factor bHLH041	bHLH
comp25186_c0	0.61	1.67	801	3.51e-23	PREDICTED: transcription factor bHLH135 vinifera]	bHLH
comp26639_c0	0.92	2.18	286	4.86e-08	PREDICTED: transcription factor bHLH35	bHLH
comp29488_c0	11.45	14.27	1445	1.8e-113	PREDICTED: transcription factor bHLH74	bHLH
comp34620_c0	1.33	3.28	1088	7.05e-30	PREDICTED: transcription factor bHLH149	bHLH140
comp30337_c0	31.01	34.63	1908	3.71e-35	PREDICTED: transcription factor bHLH51-like	bHLH
comp31940_c0	1.12	1.69	1656	2.19e-34	PREDICTED: transcription factor bHLH110-like	bHLH
comp35865_c0	106.54	261.19	988	5.39e-58	Transcription factor bHLH truncatula]	bHLH
comp32139_c0	1.33	3.98	941	7.56e-29	PREDICTED: transcription factor bHLH118-like	bHLH
comp32212_c0	12.23	17.65	1840	0	PREDICTED: transcription factor bHLH3-like	bHLH
comp32216_c0	28.79	252.32	1228	1.05e-30	PREDICTED: transcription factor bHLH120	bHLH
comp36591_c0	65.73	102.28	2710	0	PREDICTED: transcription factor bHLH13	bHLH
comp38196_c0	32.73	43.02	1247	9.59e-39	PREDICTED: transcription factor bHLH147	bHLH
comp38579_c0	4.53	12.79	1239	2.38e-32	PREDICTED: transcription factor bHLH120	bHLH
comp38653_c2	3.05	7.18	1638	9.99e-50	PREDICTED: transcription factor bHLH30	bHLH
comp39617_c0	53.69	68.16	1488	1.08e-41	PREDICTED: transcription factor bHLH47-like	bHLH
comp39633_c0	3.94	5.02	1498	2.5e-97	PREDICTED: transcription factor bHLH48-like	bHLH
comp40399_c0	2.17	2.7	1691	2.59e-71	PREDICTED: transcription factor bHLH110-like	bHLH
comp41099_c0	3.19	5.81	1562	1.62e-84	PREDICTED: transcription factor bHLH68-like isoform 1	bHLH
comp41405_c0	8.04	8.12	609	2.01e-15	PREDICTED: transcription factor bHLH90-like	bHLH
comp41703_c0	40.47	55.64	2344	2.96e-39	PREDICTED: LOW QUALITY PROTEIN: transcription factor bHLH145-like	bHLH
comp42057_c0	10.15	19.49	1501	1.26e-88	PREDICTED: transcription factor bHLH68	bHLH
comp42091_c0	4.39	4.62	2245	2.64e-141	PREDICTED: LOW QUALITY PROTEIN: transcription factor bHLH49-like	bHLH

## Sheet: WRKY
gene_id	CK_R_FPKM	RM_R_FPKM	Gene Length	E-value	Annotation	Gene family
comp40124_c0	30.49	20.89	316	7.3e-23	putative WRKY4 transcription factor	WRKY4
comp41213_c0	144.9	133.06	1541	8.49e-41	WRKY transcription factor 6	WRKY
comp41789_c0	46.11	43.66	1494	1.68e-112	WRKY transcription factor 2	WRKY
comp39278_c0	36.99	29.01	1541	5.83e-106	WRKY transcription factor 2	WRKY
comp20451_c0	2.52	0.71	1251	1.21e-45	PREDICTED: probable WRKY transcription factor 72-like	WRKY	41
comp29549_c0	399.69	380.22	1668	9.42e-103	WRKY transcription factor 2	WRKY
comp20831_c0	14.79	13.13	940	4.42e-47	PREDICTED: probable WRKY transcription factor 20-like	WRKY
comp27635_c0	7.72	6.55	719	4.43e-39	WRKY transcription factor, putative	WRKY
comp30950_c0	16.13	5.47	1177	6.21e-14	PREDICTED: WRKY transcription factor 22-like	WRKY29
comp31914_c0	3.25	0.34	1740	3.06e-23	WRKY transcription factor	WRKY
comp35302_c0	2.02	1.19	1205	6.44e-20	WRKY transcription factor	WRKY
comp35463_c0	2.44	2.42	993	1.06e-38	transcription factor WRKY72	WRKY
comp36233_c0	5.44	4.17	1296	4.37e-31	PREDICTED: probable WRKY transcription factor 2-like	WRKY
comp40124_c2	25.31	18.97	751	1.95e-18	WRKY family transcription factor	WRKY
comp41104_c0	69.91	91.48	2190	1.71e-150	PREDICTED: probable WRKY transcription factor 33	WRKY33
comp42471_c0	3.75	8.97	1632	3.79e-43	putative WRKY transcription factor	WRKY
comp59730_c0	3.57	6.15	1407	3e-55	PREDICTED: probable WRKY transcription factor 13	WRKY
comp8994_c0	45.26	73.98	697	2.4e-30	PREDICTED: probable WRKY transcription factor 28	WRKY
comp8994_c1	43.12	68.76	664	6.83e-28	PREDICTED: probable WRKY transcription factor 28	WRKY
comp964_c0	1.12	1.19	1129	2.12e-42	WRKY transcription factor 55	WRKY
comp21637_c0	17	19.86	1643	1.15e-85	WRKY transcription factor 26	WRKY
comp28495_c0	56.32	58.39	1321	7.23e-80	PREDICTED: probable WRKY transcription factor 11-like	WRKY
comp21831_c0	3.48	8.02	1235	5.89e-61	WRKY domain class transcription factor	WRKY
comp219350_c0	0.44	1.69	641	5.69e-31	WRKY transcription factor 14-1	WRKY
comp24235_c0	0.52	0.93	302	9.17e-53	PREDICTED: probable WRKY transcription factor 56-like	WRKY
comp25879_c0	7.59	17.14	1238	1.47e-38	PREDICTED: probable WRKY transcription factor 50-like	WRKY
comp30530_c0	20.07	25.24	1841	1.45e-44	PREDICTED: WRKY transcription factor 22	WRKY22
comp329537_c0	0.37	1.06	504	1.39e-15	WRKY transcription factor	WRKY
comp33408_c0	9.08	15.46	2079	2.94e-43	PREDICTED: probable WRKY transcription factor 15-like	WRKY
comp35008_c0	1.92	5.1	1006	9.18e-64	PREDICTED: probable WRKY transcription factor 12-like	WRKY
comp35849_c1	23.82	31.68	1248	3.33e-74	PREDICTED: probable WRKY transcription factor 65	WRKY
comp36233_c1	8.42	9.57	911	1.34e-42	WRKY transcription factor	WRKY
comp36233_c2	8.42	8.83	1658	2.25e-139	WRKY transcription factor, putative	WRKY
comp37123_c0	12.68	16.23	1726	4.81e-93	WRKY transcription factor 1	WRKY
comp37420_c0	23.88	35.86	1553	7.33e-21	WRKYd transcription factor	WRKY
comp37805_c0	123.91	161.58	2362	4.48e-116	PREDICTED: WRKY transcription factor 6-like	WRKY
comp38082_c0	5.38	5.65	2083	8.32e-118	PREDICTED: WRKY transcription factor 6-like	WRKY
comp38340_c0	1.9	2.11	1831	1.75e-73	PREDICTED: probable WRKY transcription factor 14-like	WRKY
comp38571_c1	22.21	23.28	1188	2.83e-111	PREDICTED: WRKY transcription factor 44-like	WRKY
comp38799_c1	65.13	105.7	933	5.31e-50	WRKY transcription factor 40	WRKY
comp39372_c0	27.45	28.2	1813	7.33e-61	WRKY transcription factor 11	WRKY

## Sheet: EREBP
gene_id	CK_R_FPKM	RM_R_FPKM	Gene Length	E-value	Annotation	Gene family
comp176985_c0	0.59	0.97	532	1.19e-32	dehydration-responsive element-binding protein 3-like domain-containing transcription factor 2	EREBP	49
comp41579_c0	3.79	5.27	1277	1.17e-31	AP2/ERF domain-containing transcription factor	AP2/ERF
comp32574_c0	528.47	792.8	673	3.02e-17	AP2/ERF domain-containing transcription factor	AP2/ERF
comp42764_c2	75.28	93.34	1707	8.16e-35	AP2/ERF domain-containing transcription factor	AP2/ERF
comp19900_c0	0.82	4.07	852	6.87e-20	PREDICTED: ethylene-responsive transcription factor ERF098-like	EREBP
comp20595_c1	3.88	5.92	296	2.77e-07	AP2/EREBP transcription factor	EREBP
comp25142_c0	1.01	1.12	837	7.68e-22	AP2/EREBP-like transcription factor LEAFY PETIOLE	EREBP
comp26135_c0	14.57	17.65	993	4.7e-53	PREDICTED: ethylene-responsive transcription factor ERF010-like	EREBP
comp29039_c0	20.2	28.54	849	3.88e-08	PREDICTED: ethylene-responsive transcription factor 4-like	EREBP
comp29757_c0	34.68	56.1	1399	4.51e-77	AP2-related transcription factor	EREBP
comp30124_c0	14.23	22.51	1215	1.42e-46	PREDICTED: ethylene-responsive transcription factor CRF4	EREBP/CRF
comp30699_c0	9.78	18.9	1115	5.71e-40	PREDICTED: ethylene-responsive transcription factor 12-like	EREBP
comp32379_c0	8.18	13.98	749	6.54e-21	Ethylene-responsive transcription factor TINY	EREBP
comp33064_c0	38.91	40.16	1266	5.48e-33	Ethylene-responsive transcription factor	EREBP
comp35307_c1	400.59	483.31	1515	7.58e-32	Ethylene-responsive transcription factor, putative	EREBP
comp35808_c0	101.83	160.79	1352	5.81e-52	PREDICTED: ethylene-responsive transcription factor 5-like	EREBP
comp39856_c1	3.75	5.54	1383	4.28e-100	AP2/EREBP transcriptional factor WRI1	AP2/EREBP
comp42736_c0	80.33	107.02	1452	1.12e-64	AP2-related transcription factor	EREBP
comp41927_c0	16.83	17.57	2680	3.55e-173	PREDICTED: AP2-like ethylene-responsive transcription factor AIL6-like	AP2/EREBP
comp39704_c1	1.37	5.41	1000	7.05e-25	PREDICTED: ethylene-responsive transcription factor ERF021-like	EREBP/ERF
comp39815_c0	18.41	22.01	2046	1.9e-130	PREDICTED: ethylene-responsive transcription factor RAP2-7-like	AP2/EREBP
comp39426_c0	17.05	22.63	1863	1.13e-154	PREDICTED: AP2-like ethylene-responsive transcription factor At2g41710-like	AP2/EREBP
comp74396_c0	0.44	8.69	770	1.13e-15	ethylene-responsive transcription factor ERF012-like	ERF
comp32574_c1	318.6	498.69	447	1.26e-12	ethylene-responsive transcription factor ERF109	ERF
comp35147_c0	56.61	99.03	1277	2.06e-24	Ethylene-responsive transcription factor ERF110	ERF
comp25097_c1	1.8	2.1	431	3.22e-08	Ethylene-responsive transcription factor, putative	ERF
comp26709_c0	5.15	6.41	1343	4.6e-51	PREDICTED: ethylene-responsive transcription factor CRF2	ERF/CRF
comp34076_c0	3.48	6.28	1722	3.15e-58	PREDICTED: ethylene-responsive transcription factor CRF2	ERF/CRF
comp38665_c0	13.82	14.09	1441	3.08e-68	PREDICTED: ethylene-responsive transcription factor RAP2-7-like	ERF/RAP2
comp34822_c0	6.55	14.11	1266	1.71e-36	PREDICTED: ethylene-responsive transcription factor ERF024-like	ERF
comp43167_c0	47.64	48.02	1566	3.73e-59	PREDICTED: ethylene-responsive transcription factor ERF061-like	ERF
comp32562_c0	513.1	758.46	1025	3.47e-44	AP2/ERF domain-containing transcription factor	AP2/ERF	9
comp90504_c0	1.62	3.58	597	2.4e-11	PREDICTED: ethylene-responsive transcription factor ERF098-like	ERF
comp32660_c0	16.26	16.82	870	3.42e-44	PREDICTED: AP2-like ethylene-responsive transcription factor ANT-like	AP2/EREBP
comp30707_c0	74.35	61.4	1721	5.78e-47	PREDICTED: ethylene-responsive transcription factor ERF118	ERF
comp21154_c0	100.87	56.21	1082	5.66e-40	ethylene-responsive transcription factor ERF012-like	ERF
comp23073_c0	0.84	0.61	734	1.5e-34	PREDICTED: ethylene-responsive transcription factor CRF2	ERF/CRF
comp5502_c0	10.28	5.78	213	7.16e-06	Ethylene-responsive transcription factor TINY	ERF
comp39599_c0	3.16	2.96	1404	2.46e-50	PREDICTED: ethylene-responsive transcription factor CRF4	CRF4/EREBP
comp36205_c0	27.52	18.16	1962	2.79e-49	PREDICTED: ethylene-responsive transcription factor ERF118	ERF
comp39124_c1	2.32	1.58	1120	3.71e-20	PREDICTED: ethylene-responsive transcription factor RAP2-7-like	ERF/RAP2
comp29408_c0	0.85	0.74	1029	1.26e-104	PREDICTED: AP2-like ethylene-responsive transcription factor AIL6-like	AP2/EREBP
comp37880_c0	28.57	21.6	1055	4.45e-37	ethylene-responsive transcription factor ERF039	ERF
comp42069_c0	16.31	15.64	1985	7.26e-06	AP2/ERF domain-containing transcription factor	AP2/ERF
comp25097_c0	4.17	2.52	244	1.63e-19	AP2/ERF domain-containing transcription factor	AP2/ERF
comp44855_c0	121.89	111.72	1672	8.93e-33	AP2/ERF domain-containing transcription factor	AP2/ERF
comp30444_c0	26.87	21.84	1448	4.18e-23	AP2/ERF domain-containing transcription factor	AP2/ERF
comp36105_c0	5.59	2.97	1223	2.23e-61	PREDICTED: AP2/ERF and B3 domain-containing transcription factor At1g51120-like	AP2/ERF
comp19905_c0	3.92	1.73	731	1.48e-43	ERF3 transcription factor	EREBP
comp20595_c0	3.13	2.62	484	9.45e-40	AP2/EREBP transcription factor	EREBP
comp21246_c0	67.86	35.74	1023	1.23e-42	transcription factor DcERF1	EREBP
comp27548_c0	333.71	159.76	1218	6.22e-44	PREDICTED: ethylene-responsive transcription factor ERF003	ERF
comp28397_c1	85.14	66.55	757	3.97e-31	PREDICTED: ethylene-responsive transcription factor 3-like	EREBP
comp37901_c0	331.33	285.11	1462	2.11e-27	AP2/ERF domain-containing transcription factor	EREBP
comp44773_c0	347.18	291.95	1359	2.4e-30	PREDICTED: ethylene-responsive transcription factor 3-like	EREBP
comp40867_c1	28.53	25.96	2186	0	PREDICTED: AP2-like ethylene-responsive transcription factor ANT-like	AP2/EREBP
comp41927_c1	6.24	6.07	680	2.39e-16	PREDICTED: AP2-like ethylene-responsive transcription factor AIL5-like	AP2/EREBP
comp21498_c0	23.44	12.81	1971	1.57e-29	PREDICTED: ethylene-responsive transcription factor 3-like	EREBP

## Sheet: HSFF
gene_id	CK_R_FPKM	RM_R_FPKM	Gene Length	E-value	Annotation	Gene family
comp41238_c0	8.93	15.22	2398	4.07e-108	PREDICTED: heat stress transcription factor A-1-like	HSFF	14
comp42159_c0	6.65	9.14	1654	1.24e-84	PREDICTED: heat stress transcription factor A-2-like	HSFF
comp42092_c0	22.41	27.62	2274	2.02e-112	PREDICTED: heat stress transcription factor A-4a-like	HSFF
comp34398_c1	7.69	9.03	353	6.65e-27	PREDICTED: heat stress transcription factor A-5-like	HSFF
comp39440_c0	22.5	156.35	3005	4.25e-56	PREDICTED: heat stress transcription factor A-6b	HSFF
comp40000_c0	7.86	45.37	2177	1.36e-108	PREDICTED: heat stress transcription factor A-6b	HSFF
comp36140_c0	6.56	11.23	557	3.23e-34	PREDICTED: heat stress transcription factor A-6b-like	HSFF
comp41592_c0	2.18	18.86	572	1.38e-23	PREDICTED: heat stress transcription factor A-6b-like	HSFF
comp41637_c0	18.98	43.31	1213	5.23e-80	PREDICTED: heat stress transcription factor B-2a-like	HSFF
comp41648_c0	45.68	82.42	2109	7.83e-106	PREDICTED: heat stress transcription factor B-2b	HSFF
comp39563_c1	12.42	13.06	1088	6.25e-67	PREDICTED: heat stress transcription factor B-4	HSFF
comp11712_c0	13	8.79	1505	7.01e-71	PREDICTED: heat stress transcription factor C-1 hypothetical protein	HSFF
comp5421_c0	2.1	1.51	259	1.82e-31	PREDICTED: heat stress transcription factor A-6b-like	HSFF
comp21403_c0	105.86	80.25	1351	8.85e-57	PREDICTED: heat stress transcription factor B-3-like	HSFF

## Sheet: GRAS
gene_id	CK_R_FPKM	RM_R_FPKM	Gene Length	E-value	Annotation	Gene family
comp12043_c0	68.89	70.51	2475	0	DELLA domain GRAS family transcription factor rga-like protein	GRAS
comp31706_c0	1.15	2.89	2530	0	GRAS family transcription factor	GRAS
comp35611_c0	22.26	25.4	3034	0	GRAS family transcription factor	GRAS
comp43767_c1	8.45	10.55	580	9.72e-13	GRAS family transcription factor	GRAS
comp31500_c0	2.47	3.01	1641	3.97e-143	GRAS family transcription factor	GRAS
comp31706_c0	1.15	2.89	2530	0	GRAS family transcription factor	GRAS
comp35611_c0	22.26	25.4	3034	0	GRAS family transcription factor	GRAS
comp38682_c0	19.08	20.31	3174	0	GRAS family transcription factor	GRAS
comp43767_c1	8.45	10.55	580	9.72e-13	GRAS family transcription factor	GRAS
comp31500_c0	2.47	3.01	1641	3.97e-143	GRAS family transcription factor	GRAS
comp38682_c0	19.08	20.31	3174	0	GRAS family transcription factor	GRAS
comp43641_c0	5.13	3.03	2390	4.34e-143	GRAS family transcription factor	GRAS
comp38584_c0	2.93	2.44	504	6.86e-19	GRAS family transcription factor	GRAS
comp38183_c2	3.7	3.41	722	1.97e-121	GRAS family transcription factor	GRAS
comp43641_c0	5.13	3.03	2390	4.34e-143	GRAS family transcription factor	GRAS
comp38584_c0	2.93	2.44	504	6.86e-19	GRAS family transcription factor	GRAS
comp30178_c1	1.91	1.06	2004	0	GRAS family transcription factor	GRAS
comp28644_c0	1.17	0.69	340	4.94e-13	GRAS family transcription factor	GRAS
comp38183_c2	3.7	3.41	722	1.97e-121	GRAS family transcription factor	GRAS
comp28644_c0	1.17	0.69	340	4.94e-13	GRAS family transcription factor	GRAS	20
comp30178_c1	1.91	1.06	2004	0	GRAS family transcription factor	GRAS

## Sheet: NFY
gene_id	CK_R_FPKM	RM_R_FPKM	Gene Length	E-value	Annotation	Gene family
comp40151_c2	1.84	1.99	640	3.11e-12	Nuclear transcription factor Y subunit A-7, partial	NFYA	19
comp21478_c0	23.34	24.96	1493	1.8e-80	PREDICTED: nuclear transcription factor Y subunit A-1	NFYA
comp32992_c0	31.65	32.62	1106	1.1e-68	nuclear transcription factor Y subunit B-3	NFYA
comp34785_c0	3	4.05	1458	7.04e-58	PREDICTED: nuclear transcription factor Y subunit A-10-like	NFYA
comp36044_c0	1.52	3.21	826	2.03e-46	PREDICTED: nuclear transcription factor Y subunit gamma	NFYA
comp37013_c0	16.88	26.3	2131	2.91e-40	PREDICTED: nuclear transcription factor Y subunit A-1-like	NFYA
comp42451_c0	5.46	5.7	1462	3.42e-82	PREDICTED: nuclear transcription factor Y subunit A-3-like	NFYA
comp40151_c2	1.84	1.99	640	3.11e-12	Nuclear transcription factor Y subunit A-7, partial	NFYA
comp32992_c0	31.65	32.62	1106	1.1e-68	nuclear transcription factor Y subunit B-3	NFYB
comp30450_c0	9.54	15.61	1028	4.75e-42	PREDICTED: nuclear transcription factor Y subunit B-5-like	NFYA
comp9281_c0	0.35	1.91	437	8.51e-63	PREDICTED: nuclear transcription factor Y subunit B-5-like	NFYA
comp33297_c0	28.2	20.63	859	6.94e-42	PREDICTED: nuclear transcription factor Y subunit B-8	NFYA
comp26224_c0	157.29	119.16	1024	7.04e-91	PREDICTED: nuclear transcription factor Y subunit B-8-like isoform 2	NFYA
comp32860_c0	72.04	67.28	646	1.03e-48	PREDICTED: nuclear transcription factor Y subunit B-8-like isoform 2	NFYA
comp21570_c0	33.09	31.95	1356	3.93e-67	nuclear transcription factor Y subunit C8	NFYA
comp26460_c0	3.07	1.58	693	1.25e-10	PREDICTED: nuclear transcription factor Y subunit A-1	NFYA
comp34120_c0	44.11	37.1	1355	6.32e-69	PREDICTED: nuclear transcription factor Y subunit A-1	NFYA
comp38339_c0	10.55	8.12	326	9.94e-15	PREDICTED: nuclear transcription factor Y subunit A-1-like	NFYA
comp21570_c0	33.09	31.95	1356	3.93e-67	nuclear transcription factor Y subunit C8	NFYC

## Sheet: GATA
gene_id	CK_R_FPKM	RM_R_FPKM	Gene Length	E-value	Annotation	Gene family
comp42217_c0	13.1	18.08	1534	9.46e-116	GATA transcription factor, putative	GATA
comp26424_c0	13.51	14.78	859	1.02e-36	GATA domain class transcription factor	GATA	18
comp26424_c2	12.66	18.78	470	1.75e-09	GATA domain class transcription factor	GATA
comp4653_c0	0.33	0.67	536	7.49e-39	GATA transcription factor	GATA
comp42217_c0	13.1	18.08	1534	9.46e-116	GATA transcription factor, putative	GATA
comp17268_c0	19.6	29.48	1139	7.62e-50	PREDICTED: GATA transcription factor 16	GATA
comp56014_c0	5.43	11.47	643	1.53e-26	PREDICTED: GATA transcription factor 16-like	GATA
comp45422_c0	63.98	69.73	1338	2.6e-53	PREDICTED: GATA transcription factor 1-like	GATA
comp41270_c0	5.11	7.51	1222	3.13e-59	PREDICTED: GATA transcription factor 28-like	GATA
comp29584_c0	22.48	29.08	2157	4.68e-105	PREDICTED: GATA transcription factor 28-like	GATA
comp35999_c0	3.14	3.99	1150	7.26e-93	PREDICTED: GATA transcription factor 9	GATA
comp26424_c0	13.51	14.78	859	1.02e-36	GATA domain class transcription factor	GATA
comp33193_c0	0.92	1.67	1054	1.32e-29	PREDICTED: LOW QUALITY PROTEIN: GATA transcription factor 18-like	GATA
comp26424_c2	12.66	18.78	470	1.75e-09	GATA domain class transcription factor	GATA
comp4653_c0	0.33	0.67	536	7.49e-39	GATA transcription factor	GATA
comp34177_c0	39.36	20.28	1361	7.75e-111	PREDICTED: GATA transcription factor 9	GATA
comp34983_c1	105.07	63.21	1409	5.41e-94	PREDICTED: GATA transcription factor 9-like	GATA
comp35306_c0	584.89	485.13	1454	5.99e-98	PREDICTED: GATA transcription factor 9-like	GATA

[truncated: 5 more sheets: TFII, TCP, TRIHELIX, OTHERS, bZIP]
