# Supplementary material for: Transcriptome Analysis of Differentially Expressed Genes Involved in Proanthocyanidin Accumulation in the Rhizomes of Fagopyrum dibotrys and an Irradiation-Induced Mutant
Source: Front Physiol. 2016 Mar 18;7:100. doi: 10.3389/fphys.2016.00100 (PMC4796566; doi:10.3389/fphys.2016.00100)
Supplement: Supplementary file 1 [file Presentation1.ZIP › Supplementary Material/Additional file1(primer).xlsx]

## Sheet: Sheet1
Gene name	Primer name	Primer sequence (5'-3')
LAR	comp29969_c0-F	CCCGGACTGAACATGTACCT
	comp29969_c0-R	GAAAACGGTCGATAGGTGGC
4CL	comp30713_c0-F	AGTCGCTTCTGGGTCATTCA
	comp30713_c0-R	TGGAAGTGAAATCGGGAGCT
PAL	comp40695_c0-F	CCTCGATCGGAAAGCTGTTG
	comp40695_c0-R	AATTCACGTCCTGGTTGTGC
CYP98A3	comp35679_c0-F	CCCGAGAACCCAACAAAAGG
	comp35679_c0-R	GCGGTGAGGAAGCATTAGTG
F3'H	comp494212_c0-F	CGACGACTGATCAAGCTGTG
	comp494212_c0-R	GGAGATGACCGGGATGTTCA
F3H	comp44775_c0-F	GCCTTGTCGAGATTCTGCTG
	comp44775_c0-R	CCGTCTTTCAATCGCCACAT
FLS	comp31227_c1-F	ACAGAGAAGCAAACGAGGAG
	comp31227_c1-R	GCAGGGTGGGTAGTAGTTGAT
FLS	comp31227_c0-F	TCATTTCTCGGCTTCAGACG
	comp31227_c0-R	ATCAACCCAACCCTTCTTCC
ANR	comp44789_c0-F	AGACCCGCCAATAACACAGA
	comp44789_c0-R	GCTGCTAGACACGTGCTTAC
CHI	comp35337_c0-F	GATTCAGTCAACTCGGTGGC
	comp35337_c0-R	TCGTCTTTCCTCCTTCCGTC
CHS	comp27577_c0-F	GGATGAGATGAGGAAAAGGTCG
	comp27577_c0-R	TCGCAACAACAAGAAGCTCA
F3'5'H	comp32658_c0-F	CGGCAAACACCATATCCTCC
	comp32658_c0-R	GCCATGCCTCATATCTCCCT
ANS	comp30968_c0-F	TGCCCACGAAATCCTAACCT
	comp30968_c0-R	TTCTACGAGGGCAAATGGGT
LAR	comp2146_c0-F	ACATAGACCCTTAGCACCCG
	comp2146_c0-R	GAGATCATCCCAAGCCAAGC
C4H	comp7222_c1-F	CGATGTAAAGCACGTTGGCT
	comp7222_c1-R	CTGCAAGGAGGTGAAGGAGA
DFR	comp29690_c0-F	TACGATGAGACTTGCTGGAG
	comp29690_c0-R	AACGAGAGTTGGGATAATGC
Histone (reference gene)	Histone H3 -F	CGCAAGTACCAGAAGAGCAC
	Histone H3 -R	TTCCTGGAGAGCAGACACAG
