# Supplementary material for: Transcriptome Analysis of Differentially Expressed Genes Involved in Proanthocyanidin Accumulation in the Rhizomes of Fagopyrum dibotrys and an Irradiation-Induced Mutant
Source: Front Physiol. 2016 Mar 18;7:100. doi: 10.3389/fphys.2016.00100 (PMC4796566; doi:10.3389/fphys.2016.00100)
Supplement: Supplementary file 2 [file Presentation2.ZIP]

Archive with 11 entries (10 files):
- Supplementary Material/
- Supplementary Material/Additional file 2(gene function classification(GO).xlsx
- Supplementary Material/Additional file 3(gene function classification(KEGG).xlsx
- Supplementary Material/Additional file 4.xlsx
- Supplementary Material/Additional file 5.xlsx
- Supplementary Material/Additional file 6(GO ╕╗╝»DEGs).xlsx
- Supplementary Material/Additional file 7 DEGs KEGG.xlsx
- Supplementary Material/Additional file 8(╫¬┬╝╥≥╫╙ú⌐.xlsx
- Supplementary Material/Additional file 9. Sequence information of PAs biosynthetic genes in F. dibotrys roots.docx
- Supplementary Material/Additional file1(primer).xlsx
- Supplementary Material/Supplementary Material.docx
